# Supplementary material for: Heteroepitaxial chemistry of zinc chalcogenides on InP nanocrystals for defect-free interfaces with atomic uniformity
Source: Nat Commun. 2023 Jan 3;14:43. doi: 10.1038/s41467-022-35731-2 (PMC9810615; doi:10.1038/s41467-022-35731-2)
Supplement: Supplementary file 3 — Source Data [file 41467_2022_35731_MOESM3_ESM.xlsx]

## Sheet: Fig. 1
	Figure 1b					Figure 1c							Fig. 1d
	ppm	InP-Se-1	ppm	DIAD-Se-1		ppm	SePR'3	ppm	InP-Se-1	ppm	DIAD-Se-1			In	P	Se	Oleate
	54.0076	0.145	54.0058	1.06786		-365.003	2.00913	-365.003	0.01963	-365.003	0.99377		InP NCs	143	149	0	72
	53.9942	0.09828	53.9924	1.07655		-365.02	2.00392	-365.02	0.05368	-365.02	0.9987		Se-only	216	149	74
	53.9809	0.10011	53.9789	1.06089		-365.037	1.99785	-365.037	0.04979	-365.037	0.98982
	53.9676	0.12564	53.9655	1.09105		-365.054	1.99926	-365.054	-0.02298	-365.054	1.00624
	53.9664	0.10438	53.952	1.09718		-365.071	2.00264	-365.071	0.02002	-365.071	0.99992
	53.9531	0.08222	53.9386	1.07991		-365.088	2.00664	-365.088	0.03563	-365.088	1.01313
	53.9397	0.09308	53.9251	1.07889		-365.09	2.00657	-365.09	0.01949	-365.09	1.00378
	53.9264	0.09916	53.9117	1.07563		-365.107	2.00469	-365.107	0.02625	-365.107	1.00603
	53.9131	0.13055	53.8982	1.07861		-365.124	2.00413	-365.124	0.02619	-365.124	1.00989
	53.8997	0.17748	53.8848	1.06569		-365.141	2.00832	-365.141	-0.00326	-365.141	1.00448
	53.8864	0.146	53.8848	1.08182		-365.158	2.00368	-365.158	-0.03528	-365.158	1.00805
	53.873	0.12999	53.8713	1.07344		-365.175	2.00767	-365.175	0.01172	-365.175	1.00534
	53.8597	0.10407	53.8578	1.08621		-365.192	2.00455	-365.192	0.02298	-365.192	1.00444
	53.8464	0.13139	53.8444	1.0757		-365.21	2.00871	-365.21	0.04474	-365.21	0.98534
	53.833	0.11645	53.831	1.04578		-365.213	2.00809	-365.213	0.02102	-365.213	0.98781
	53.8319	0.1171	53.8175	1.06576		-365.23	2.00845	-365.23	0.02347	-365.23	0.993
	53.8186	0.11074	53.804	1.05815		-365.247	2.00204	-365.247	0.03176	-365.247	0.99577
	53.8052	0.09638	53.7906	1.05278		-365.264	2.01287	-365.264	0.01955	-365.264	1.00195
	53.7919	0.17942	53.7771	1.05065		-365.281	2.0145	-365.281	0.0289	-365.281	0.98949
	53.7785	0.1544	53.7637	1.05768		-365.298	2.00956	-365.298	-0.0201	-365.298	0.99135
	53.7652	0.14818	53.7625	1.07216		-365.316	1.99223	-365.316	0.02129	-365.316	1.00085
	53.7519	0.11304	53.749	1.05704		-365.333	2.00233	-365.333	-0.01299	-365.333	1.00327
	53.7385	0.04889	53.7356	1.07911		-365.35	2.00668	-365.35	-0.02521	-365.35	1.00461
	53.7252	0.12651	53.7221	1.07386		-365.367	2.00799	-365.367	-0.01037	-365.367	0.98862
	53.7118	0.15726	53.7086	1.05798		-365.367	2.0047	-365.367	0.01289	-365.367	1.00749
	53.6985	0.11835	53.6952	1.08162		-365.384	2.00517	-365.384	0.00247	-365.384	0.99995
	53.6974	0.12922	53.6817	1.0547		-365.401	2.01157	-365.401	0.05204	-365.401	1.00114
	53.684	0.07758	53.6683	1.05884		-365.418	2.00577	-365.418	0.06348	-365.418	1.00207
	53.6707	0.11543	53.6548	1.0629		-365.435	2.0092	-365.435	0.03209	-365.435	1.00292
	53.6574	0.15038	53.6414	1.06207		-365.452	2.01291	-365.452	0.02535	-365.452	1.00228
	53.644	0.13558	53.6279	1.05175		-365.469	2.00912	-365.469	0.0148	-365.469	1.00876
	53.6307	0.12515	53.6279	1.06737		-365.486	2.00464	-365.486	0.04201	-365.486	0.99705
	53.6173	0.12532	53.6145	1.04531		-365.49	2.01011	-365.49	0.00896	-365.49	1.00122
	53.604	0.11213	53.601	1.05632		-365.507	2.01472	-365.507	0.02555	-365.507	1.00741
	53.5906	0.14025	53.5876	1.06448		-365.524	2.00313	-365.524	0.04084	-365.524	1.00674
	53.5773	0.08208	53.5741	1.08434		-365.541	2.00406	-365.541	0.02023	-365.541	1.00349
	53.564	0.11784	53.5607	1.06411		-365.558	2.00211	-365.558	0.03444	-365.558	1.00033
	53.5628	0.14774	53.5472	1.08494		-365.575	2.00596	-365.575	0.04889	-365.575	0.99637
	53.5495	0.10436	53.5337	1.07958		-365.592	2.00256	-365.592	0.05251	-365.592	0.99712
	53.5362	0.08056	53.5203	1.07747		-365.61	2.00089	-365.61	0.0209	-365.61	1.00772
	53.5228	0.08994	53.5068	1.07801		-365.627	2.00166	-365.627	-0.01256	-365.627	1.0119
	53.5095	0.13281	53.4934	1.06751		-365.628	2.0088	-365.628	0.02727	-365.628	0.99947
	53.4961	0.07755	53.4934	1.06245		-365.645	2.01247	-365.645	0.0685	-365.645	1.00399
	53.4828	0.1153	53.4799	1.05849		-365.663	2.00418	-365.663	0.04633	-365.663	1.01171
	53.4695	0.11993	53.4665	1.0954		-365.68	1.99221	-365.68	-0.0018	-365.68	1.00674
	53.4561	0.13888	53.453	1.06752		-365.697	2.0051	-365.697	0.01409	-365.697	1.014
	53.4428	0.12182	53.4396	1.0981		-365.714	2.00189	-365.714	-0.01068	-365.714	1.01
	53.4294	0.14779	53.4261	1.09032		-365.731	2.00881	-365.731	-0.04026	-365.731	1.00619
	53.4283	0.12648	53.4127	1.04222		-365.748	2.00532	-365.748	-0.01573	-365.748	1.00746
	53.415	0.10721	53.3992	1.04309		-365.751	2.00675	-365.751	-0.01739	-365.751	1.00799
	53.4016	0.13459	53.3858	1.06903		-365.768	2.00629	-365.768	-0.01561	-365.768	1.01594
	53.3883	0.08902	53.3723	1.06523		-365.786	2.00767	-365.786	0.0211	-365.786	1.00209
	53.3749	0.16525	53.3588	1.07621		-365.803	2.0017	-365.803	0.01507	-365.803	0.99606
	53.3616	0.13811	53.3588	1.05006		-365.82	2.00651	-365.82	0.0341	-365.82	1.00357
	53.3483	0.11958	53.3454	1.08385		-365.837	2.01085	-365.837	0.03856	-365.837	1.00354
	53.3349	0.14946	53.3319	1.06505		-365.854	2.01	-365.854	0.03413	-365.854	0.99556
	53.3216	0.16113	53.3185	1.08867		-365.871	2.00471	-365.871	0.02578	-365.871	0.99975
	53.3082	0.14876	53.305	1.0328		-365.888	2.00674	-365.888	0.01782	-365.888	0.99896
	53.306	0.11388	53.2916	1.08024		-365.89	2.00564	-365.89	0.03395	-365.89	0.99428
	53.2927	0.09277	53.2781	1.07937		-365.907	2.00876	-365.907	0.00996	-365.907	1.00418
	53.2793	0.12601	53.2647	1.06072		-365.924	2.00745	-365.924	0.03532	-365.924	1.00893
	53.266	0.12339	53.2512	1.07347		-365.941	2.00589	-365.941	0.05852	-365.941	0.99835
	53.2527	0.16751	53.2378	1.06637		-365.958	2.00889	-365.958	0.03967	-365.958	1.00897
	53.2393	0.12427	53.2366	1.07124		-365.975	2.00947	-365.975	0.04076	-365.975	1.00117
	53.226	0.13717	53.2231	1.04764		-365.992	2.00973	-365.992	0.05005	-365.992	0.99834
	53.2126	0.11329	53.2096	1.08481		-366.009	2.01196	-366.009	0.03821	-366.009	1.00966
	53.1993	0.10244	53.1962	1.0702		-366.027	2.00607	-366.027	0.03972	-366.027	1.00862
	53.1859	0.1502	53.1827	1.06688		-366.028	2.00684	-366.028	0.0156	-366.028	1.00536
	53.1726	0.12212	53.1693	1.08854		-366.045	2.00884	-366.045	-0.00751	-366.045	1.00645
	53.1593	0.13038	53.1558	1.04213		-366.062	2.01521	-366.062	-0.01653	-366.062	1.00268
	53.1593	0.11854	53.1424	1.07691		-366.08	2.01487	-366.08	0.02859	-366.08	0.99534
	53.1459	0.09429	53.1289	1.05748		-366.097	2.00382	-366.097	0.03393	-366.097	1.00706
	53.1326	0.11216	53.1155	1.04538		-366.114	2.0086	-366.114	0.0372	-366.114	1.00846
	53.1192	0.11162	53.102	1.05416		-366.131	2.00989	-366.131	-0.03446	-366.131	0.98832
	53.1059	0.1009	53.102	1.06177		-366.148	2.01116	-366.148	0.00263	-366.148	1.00151
	53.0926	0.11643	53.0886	1.05304		-366.165	2.00387	-366.165	-0.00609	-366.165	0.99473
	53.0792	0.08332	53.0751	1.04478		-366.167	2.00411	-366.167	-0.00556	-366.167	1.00322
	53.0659	0.12352	53.0617	1.07199		-366.184	2.00282	-366.184	0.07132	-366.184	1.00797
	53.0525	0.12295	53.0482	1.06646		-366.201	2.01508	-366.201	0.00404	-366.201	1.00152
	53.0392	0.07701	53.0348	1.06981		-366.218	2.00672	-366.218	0.0032	-366.218	1.00694
	53.0258	0.05357	53.0213	1.0741		-366.235	2.00684	-366.235	-0.02173	-366.235	1.00474
	53.0125	0.06153	53.0078	1.06531		-366.252	2.00312	-366.252	0.00698	-366.252	1.00219
	53.0125	0.09729	52.9944	1.0481		-366.269	1.99952	-366.269	0.00354	-366.269	1.0008
	52.9992	0.10574	52.9809	1.0769		-366.286	2.0059	-366.286	0.00911	-366.286	0.99426
	52.9858	0.0722	52.9675	1.0737		-366.303	2.00376	-366.303	0.0027	-366.303	0.9862
	52.9725	0.1134	52.9675	1.07882		-366.305	2.00906	-366.305	0.02116	-366.305	1.00339
	52.9591	0.13285	52.954	1.08577		-366.322	2.00335	-366.322	0.02608	-366.322	1.01043
	52.9458	0.09381	52.9406	1.07542		-366.339	2.00222	-366.339	0.05232	-366.339	0.98968
	52.9325	0.10024	52.9271	1.08593		-366.356	2.00932	-366.356	0.04297	-366.356	1.00656
	52.9191	0.09534	52.9137	1.08244		-366.373	2.01646	-366.373	0.03003	-366.373	0.99357
	52.9058	0.11826	52.9002	1.05479		-366.391	2.00666	-366.391	0.0073	-366.391	0.99004
	52.8924	0.09526	52.8868	1.05043		-366.408	2.0064	-366.408	-0.02983	-366.408	0.9949
	52.8791	0.11884	52.8733	1.07437		-366.425	2.00427	-366.425	0.02756	-366.425	0.99561
	52.878	0.11511	52.8599	1.07883		-366.442	2.00654	-366.442	0.00909	-366.442	1.00215
	52.8646	0.08508	52.8464	1.08572		-366.459	2.00126	-366.459	-0.00599	-366.459	1.00408
	52.8513	0.13787	52.8329	1.06197		-366.459	2.0047	-366.459	0.0099	-366.459	0.99196
	52.8379	0.09589	52.8329	1.06054		-366.476	2.00568	-366.476	-0.01527	-366.476	1.00983
	52.8246	0.1134	52.8195	1.05356		-366.493	2.01065	-366.493	0.01019	-366.493	1.00588
	52.8113	0.1497	52.806	1.06504		-366.51	2.01141	-366.51	0.03975	-366.51	0.99727
	52.7979	0.07483	52.7926	1.08565		-366.527	2.00629	-366.527	0.06586	-366.527	1.00037
	52.7846	0.10668	52.7791	1.0811		-366.544	2.00746	-366.544	-0.00188	-366.544	1.0092
	52.7712	0.08203	52.7657	1.06727		-366.562	2.00647	-366.562	-0.001	-366.562	0.99873
	52.7579	0.1005	52.7522	1.05971		-366.579	1.99934	-366.579	0.0038	-366.579	1.00052
	52.7446	0.10967	52.7388	1.07963		-366.596	1.99797	-366.596	0.04203	-366.596	0.99358
	52.7434	0.11285	52.7253	1.05501		-366.597	2.00587	-366.597	-0.03531	-366.597	0.99643
	52.7301	0.09345	52.7119	1.07059		-366.614	2.00431	-366.614	-0.01548	-366.614	0.99682
	52.7168	0.08389	52.6984	1.06055		-366.632	2.00703	-366.632	0.0251	-366.632	1.00268
	52.7034	0.12222	52.6984	1.05652		-366.649	2.00873	-366.649	0.038	-366.649	1.00455
	52.6901	0.18523	52.685	1.07141		-366.666	2.01139	-366.666	0.01715	-366.666	1.00203
	52.6767	0.15447	52.6715	1.05503		-366.683	2.00583	-366.683	0.02274	-366.683	1.00856
	52.6634	0.07166	52.6581	1.07488		-366.7	2.00988	-366.7	0.01413	-366.7	1.0001
	52.6501	0.05291	52.6446	1.08255		-366.717	2.00482	-366.717	0.0319	-366.717	0.99987
	52.6367	0.09824	52.6311	1.04779		-366.734	2.0097	-366.734	0.03566	-366.734	1.00445
	52.6234	0.08907	52.6177	1.06584		-366.751	2.00849	-366.751	0.03365	-366.751	1.00384
	52.6212	0.13502	52.6042	1.07735		-366.751	2.00328	-366.751	0.02976	-366.751	0.99946
	52.6078	0.14901	52.5908	1.05834		-366.768	2.00671	-366.768	0.048	-366.768	1.00106
	52.5945	0.10472	52.5773	1.06079		-366.785	2.01244	-366.785	0.02094	-366.785	1.00481
	52.5811	0.14245	52.5639	1.08759		-366.802	2.00783	-366.802	0.0524	-366.802	1.00626
	52.5678	0.13825	52.5504	1.06358		-366.82	2.01002	-366.82	0.00921	-366.82	1.01151
	52.5544	0.12003	52.5516	1.049		-366.837	2.00941	-366.837	0.02535	-366.837	1.0074
	52.5411	0.08174	52.5382	1.0715		-366.854	2.00746	-366.854	0.01916	-366.854	1.00306
	52.5277	0.13556	52.5247	1.06514		-366.871	2.01	-366.871	-0.00539	-366.871	0.995
	52.5144	0.14373	52.5113	1.05164		-366.888	2.0085	-366.888	0.02039	-366.888	0.99233
	52.5011	0.11835	52.4978	1.05983		-366.89	2.0052	-366.89	0.02627	-366.89	1.0083
	52.4877	0.10733	52.4844	1.07725		-366.907	2.00627	-366.907	-0.03954	-366.907	0.99876
	52.4866	0.10252	52.4709	1.05702		-366.924	2.00655	-366.924	0.01898	-366.924	1.00975
	52.4733	0.12561	52.4575	1.0673		-366.941	2.0083	-366.941	0.04375	-366.941	0.99392
	52.4599	0.11725	52.444	1.08263		-366.958	2.00425	-366.958	0.0215	-366.958	1.00232
	52.4466	0.12354	52.4306	1.06054		-366.975	2.0125	-366.975	0.03475	-366.975	1.0119
	52.4333	0.12804	52.4171	1.05583		-366.992	2.01059	-366.992	0.04726	-366.992	1.00496
	52.4199	0.08322	52.4171	1.06538		-367.009	2.00627	-367.009	0.05046	-367.009	0.99266
	52.4066	0.12787	52.4037	1.0673		-367.026	2.00766	-367.026	0.02593	-367.026	1.00061
	52.3932	0.1033	52.3902	1.06728		-367.043	2.00546	-367.043	0.04826	-367.043	1.00534
	52.3799	0.07719	52.3768	1.06512		-367.043	2.00367	-367.043	0.05806	-367.043	1.00744
	52.3665	0.14001	52.3633	1.03927		-367.061	2.00479	-367.061	0.03256	-367.061	1.00049
	52.3643	0.19624	52.3498	1.0692		-367.078	2.00858	-367.078	0.03097	-367.078	0.99915
	52.351	0.11725	52.3364	1.04979		-367.095	1.99641	-367.095	0.0251	-367.095	1.0044
	52.3376	0.12172	52.3229	1.05973		-367.112	1.99864	-367.112	0.01241	-367.112	1.00246
	52.3243	0.11881	52.3095	1.04737		-367.129	2.00439	-367.129	0.01784	-367.129	1.00151
	52.3109	0.08841	52.296	1.05202		-367.146	2.01154	-367.146	-0.00811	-367.146	1.00648
	52.2976	0.14264	52.2948	1.06999		-367.163	1.99969	-367.163	0.00389	-367.163	0.99087
	52.2843	0.09326	52.2814	1.08701		-367.18	2.00787	-367.18	0.036	-367.18	0.99642
	52.2709	0.10081	52.2679	1.05888		-367.182	2.00379	-367.182	0.00315	-367.182	1.01455
	52.2576	0.1331	52.2544	1.08273		-367.199	2.00588	-367.199	-0.01647	-367.199	1.00834
	52.2442	0.12789	52.241	1.06857		-367.216	2.00758	-367.216	0.01109	-367.216	1.01024
	52.242	0.10848	52.2275	1.07833		-367.233	2.00296	-367.233	-0.01208	-367.233	0.99977
	52.2287	0.08356	52.2141	1.06366		-367.25	2.01063	-367.25	-0.00553	-367.25	1.00514
	52.2153	0.12257	52.2006	1.07047		-367.267	2.00775	-367.267	0.00408	-367.267	1.00759
	52.202	0.14163	52.1872	1.06179		-367.284	2.01355	-367.284	0.00784	-367.284	1.00122
	52.1887	0.10812	52.1737	1.06966		-367.302	2.01231	-367.302	-0.02795	-367.302	0.99656
	52.1753	0.13075	52.1603	1.06127		-367.319	2.00284	-367.319	-0.015	-367.319	0.99209
	52.162	0.1724	52.1603	1.06524		-367.32	2.00477	-367.32	0.0376	-367.32	1.00409
	52.1486	0.09813	52.1468	1.04353		-367.337	2.00594	-367.337	-0.02329	-367.337	0.99502
	52.1353	0.15169	52.1334	1.05159		-367.355	2.00589	-367.355	0.02668	-367.355	0.99967
	52.1219	0.10282	52.1199	1.06368		-367.372	2.00995	-367.372	0.03325	-367.372	1.00033
	52.1086	0.11285	52.1065	1.05488		-367.389	2.00849	-367.389	0.00885	-367.389	0.99948
	52.1075	0.09755	52.093	1.05372		-367.406	2.00816	-367.406	0.02537	-367.406	1.00137
	52.0941	0.11927	52.0795	1.04896		-367.423	2.00286	-367.423	0.03671	-367.423	1.00022
	52.0808	0.11582	52.0661	1.06661		-367.44	2.00147	-367.44	0.03001	-367.44	1.00144
	52.0675	0.11759	52.0526	1.06817		-367.457	2.00247	-367.457	0.03616	-367.457	1.00596
	52.0541	0.10699	52.0392	1.06345		-367.474	2.00732	-367.474	0.01964	-367.474	0.99121
	52.0408	0.15471	52.0257	1.0582		-367.474	2.00098	-367.474	-0.02898	-367.474	0.9909
	52.0274	0.13691	52.0257	1.06338		-367.491	2.00412	-367.491	0.04334	-367.491	0.99952
	52.0141	0.17151	52.0123	1.07455		-367.508	2.00507	-367.508	0.00875	-367.508	1.00544
	52.0008	0.14328	51.9988	1.06704		-367.525	2.00318	-367.525	0.01105	-367.525	1.01264
	51.9874	0.11706	51.9854	1.11103		-367.543	2.01434	-367.543	0.0414	-367.543	0.99455
	51.9852	0.08286	51.9719	1.05832		-367.56	2.00773	-367.56	0.03257	-367.56	1.00159
	51.9719	0.13045	51.9585	1.07807		-367.577	2.00724	-367.577	0.01984	-367.577	0.99803
	51.9585	0.10149	51.945	1.06186		-367.594	2.00532	-367.594	0.01239	-367.594	1.00289
	51.9452	0.12256	51.9316	1.06902		-367.611	2.00649	-367.611	0.02934	-367.611	1.00259
	51.9318	0.134	51.9181	1.05286		-367.613	2.01306	-367.613	0.04425	-367.613	0.99339
	51.9185	0.11664	51.9046	1.07681		-367.63	2.01577	-367.63	-0.00654	-367.63	0.98745
	51.9051	0.11315	51.8912	1.07021		-367.647	2.01037	-367.647	0.00258	-367.647	0.99118
	51.8918	0.0853	51.8912	1.06299		-367.664	2.00578	-367.664	0.0025	-367.664	1.00162
	51.8785	0.14388	51.8777	1.07422		-367.681	2.00662	-367.681	0.03682	-367.681	0.9973
	51.8651	0.12998	51.8643	1.07099		-367.698	2.00823	-367.698	0.05885	-367.698	1.00794
	51.8518	0.18009	51.8508	1.0814		-367.715	2.00401	-367.715	0.03913	-367.715	1.00114
	51.8507	0.13057	51.8374	1.06403		-367.732	2.00395	-367.732	0.05877	-367.732	1.00089
	51.8373	0.14384	51.8239	1.07824		-367.749	2.00812	-367.749	0.01421	-367.749	0.99851
	51.824	0.09216	51.8105	1.06428		-367.766	2.00252	-367.766	0.01973	-367.766	0.99126
	51.8106	0.0786	51.797	1.07969		-367.766	2.00666	-367.766	0.05814	-367.766	0.99046
	51.7973	0.09458	51.7836	1.07193		-367.784	2.00066	-367.784	0.04806	-367.784	0.99384
	51.7839	0.06819	51.7701	1.07589		-367.801	2.00075	-367.801	0.03211	-367.801	0.99258
	51.7706	0.09298	51.7567	1.07733		-367.818	2.00251	-367.818	-0.01458	-367.818	0.99912
	51.7573	0.1168	51.7567	1.05268		-367.835	2.00393	-367.835	0.02314	-367.835	1.00123
	51.7439	0.1158	51.7432	1.05268		-367.852	2.00773	-367.852	0.04367	-367.852	0.99857
	51.7306	0.10131	51.7298	1.05648		-367.869	2.00529	-367.869	0.03118	-367.869	0.99866
	51.7284	0.12266	51.7163	1.06145		-367.886	2.00629	-367.886	0.0205	-367.886	0.98439
	51.715	0.13836	51.7028	1.04353		-367.903	2.00662	-367.903	-0.01888	-367.903	0.99392
	51.7017	0.10717	51.6894	1.07112		-367.92	2.00767	-367.92	0.03858	-367.92	1.00015
	51.6883	0.0572	51.6759	1.07881		-367.92	2.00673	-367.92	0.0276	-367.92	1.00112
	51.675	0.11895	51.6625	1.07313		-367.937	2.00833	-367.937	0.01776	-367.937	1.0028
	51.6617	0.07629	51.649	1.0539		-367.954	2.00383	-367.954	0.01712	-367.954	1.00463
	51.6483	0.06522	51.6356	1.08294		-367.972	2.00509	-367.972	0.03825	-367.972	1.00485
	51.635	0.1342	51.6344	1.07902		-367.989	2.00561	-367.989	0.01976	-367.989	1.00239
	51.6216	0.1201	51.6209	1.05179		-368.006	2.00175	-368.006	0.00935	-368.006	1.00463
	51.6083	0.07283	51.6075	1.07239		-368.023	2.0043	-368.023	0.03868	-368.023	1.00409
	51.6061	0.11328	51.594	1.08005		-368.04	2.00045	-368.04	0.03794	-368.04	1.00103
	51.5927	0.13492	51.5806	1.05682		-368.057	2.00391	-368.057	0.02883	-368.057	1.00823
	51.5794	0.13705	51.5671	1.07555		-368.059	2.00572	-368.059	-0.04143	-368.059	0.99398
	51.566	0.13761	51.5536	1.05711		-368.076	2.00735	-368.076	0.03593	-368.076	1.0005
	51.5527	0.11885	51.5402	1.07163		-368.093	2.00837	-368.093	0.01345	-368.093	0.99383
	51.5393	0.14077	51.5267	1.09825		-368.11	2.00525	-368.11	0.01487	-368.11	0.99844
	51.526	0.07104	51.5133	1.08554		-368.127	2.01111	-368.127	0.00119	-368.127	0.99913
	51.5127	0.08665	51.5121	1.0779		-368.144	2.00871	-368.144	-0.02068	-368.144	1.0058
	51.4993	0.07753	51.4986	1.05502		-368.161	2.0044	-368.161	0.00299	-368.161	1.00165
	51.486	0.13703	51.4851	1.08294		-368.178	2.00277	-368.178	-0.0033	-368.178	1.00813
	51.4727	0.08269	51.4717	1.08759		-368.195	2.00331	-368.195	-0.05407	-368.195	0.99203
	51.4715	0.09314	51.4582	1.06098		-368.197	2.00474	-368.197	-0.01495	-368.197	1.00329
	51.4582	0.1045	51.4448	1.09116		-368.214	2.00414	-368.214	-0.0208	-368.214	1.00394
	51.4449	0.09358	51.4313	1.05513		-368.231	2.00429	-368.231	0.02075	-368.231	1.00241
	51.4315	0.13753	51.4179	1.07484		-368.248	2.01002	-368.248	0.01171	-368.248	1.00047
	51.4182	0.10399	51.4044	1.04479		-368.266	2.00491	-368.266	0.01964	-368.266	0.99996
	51.4048	0.12028	51.391	1.06334		-368.283	2.0085	-368.283	0.01335	-368.283	0.99735
	51.3915	0.11103	51.3775	1.08656		-368.3	2.01271	-368.3	0.04744	-368.3	1.0044
	51.3781	0.11298	51.3775	1.07134		-368.317	2.01062	-368.317	0.02436	-368.317	0.99607
	51.3648	0.10612	51.3641	1.07661		-368.32	2.00597	-368.32	0.03969	-368.32	0.9932
	51.3515	0.07202	51.3506	1.07094		-368.337	2.00731	-368.337	0.02766	-368.337	0.99667
	51.3381	0.13001	51.3372	1.07015		-368.354	2.00454	-368.354	0.02403	-368.354	0.99724
	51.337	0.06302	51.3237	1.07234		-368.371	2.00788	-368.371	0.00593	-368.371	0.99432
	51.3237	0.10772	51.3103	1.05866		-368.389	2.01551	-368.389	0.02083	-368.389	0.9944
	51.3103	0.11871	51.2968	1.07039		-368.406	2.01073	-368.406	0.02926	-368.406	0.99538
	51.297	0.13239	51.2833	1.08262		-368.423	2.01029	-368.423	0.00856	-368.423	0.99218
	51.2836	0.09719	51.2699	1.08052		-368.44	2.00441	-368.44	0.0285	-368.44	0.98865
	51.2703	0.1238	51.2564	1.0839		-368.457	2.00596	-368.457	0.03738	-368.457	0.99591
	51.257	0.12939	51.243	1.06978		-368.474	2.0058	-368.474	0.02597	-368.474	0.9999
	51.2436	0.09819	51.243	1.05411		-368.474	2.00539	-368.474	-0.01246	-368.474	1.0009
	51.2303	0.15642	51.2295	1.05648		-368.491	2.01096	-368.491	0.000120472	-368.491	1.00771
	51.2169	0.08447	51.2161	1.06022		-368.508	2.00856	-368.508	0.00263	-368.508	0.99874
	51.2147	0.16075	51.2026	1.04338		-368.525	2.01532	-368.525	0.01147	-368.525	0.98955
	51.2014	0.12949	51.1892	1.07954		-368.542	2.00323	-368.542	-0.01139	-368.542	1.00221
	51.188	0.0664	51.1757	1.09301		-368.559	1.9989	-368.559	-0.00742	-368.559	1.00326
	51.1747	0.12495	51.1623	1.07002		-368.577	2.00445	-368.577	0.00659	-368.577	1.00358
	51.1613	0.09848	51.1488	1.06894		-368.594	2.00557	-368.594	0.02746	-368.594	1.00051
	51.148	0.13009	51.1354	1.06748		-368.611	2.01131	-368.611	0.04361	-368.611	1.00607
	51.1347	0.14903	51.1219	1.05963		-368.628	2.00564	-368.628	0.02735	-368.628	1.00337
	51.1213	0.12518	51.1207	1.07122		-368.628	2.00941	-368.628	0.00233	-368.628	0.99785
	51.108	0.09777	51.1072	1.06443		-368.645	2.00963	-368.645	0.03114	-368.645	0.99899
	51.0946	0.10554	51.0938	1.0761		-368.662	2.00266	-368.662	0.03376	-368.662	0.99534
	51.0813	0.11688	51.0803	1.07702		-368.679	2.00817	-368.679	0.00407	-368.679	1.00498
	51.0802	0.12629	51.0669	1.0596		-368.696	2.01319	-368.696	-0.01833	-368.696	1.00589
	51.0668	0.1204	51.0534	1.07206		-368.713	2.00451	-368.713	-0.0048	-368.713	1.00376
	51.0535	0.11634	51.04	1.08815		-368.73	2.00684	-368.73	0.00136	-368.73	1.00677
	51.0401	0.14931	51.0265	1.05929		-368.747	2.0093	-368.747	-0.01964	-368.747	1.00062
	51.0268	0.14694	51.0131	1.07504		-368.765	2.00791	-368.765	-0.00359	-368.765	0.9964
	51.0135	0.16671	50.9996	1.05445		-368.766	2.00864	-368.766	0.03964	-368.766	0.99154
	51.0001	0.13148	50.9862	1.05405		-368.783	2.00537	-368.783	0.00305	-368.783	1.0016
	50.9868	0.12082	50.9862	1.06402		-368.8	2.00481	-368.8	0.0562	-368.8	1.0007
	50.9734	0.14263	50.9727	1.06744		-368.818	2.00828	-368.818	0.01535	-368.818	0.9964
	50.9601	0.13569	50.9592	1.05173		-368.835	2.00428	-368.835	0.000606295	-368.835	0.9984
	50.9579	0.12092	50.9458	1.04939		-368.852	2.00079	-368.852	0.03353	-368.852	0.99965
	50.9445	0.09907	50.9323	1.07457		-368.869	2.00446	-368.869	0.01901	-368.869	0.99299
	50.9312	0.09272	50.9189	1.06362		-368.886	1.99838	-368.886	0.03087	-368.886	0.99288
	50.9179	0.12058	50.9054	1.06006		-368.903	2.00891	-368.903	0.04009	-368.903	0.99587
	50.9045	0.13636	50.892	1.07786		-368.92	2.0111	-368.92	-0.0043	-368.92	0.99649
	50.8912	0.12259	50.8785	1.0446		-368.92	2.00231	-368.92	0.02636	-368.92	0.99486
	50.8778	0.08903	50.8651	1.08447		-368.937	2.00524	-368.937	-0.00716	-368.937	0.99673
	50.8645	0.13818	50.8516	1.06809		-368.954	2.00207	-368.954	0.02905	-368.954	1.00093
	50.8511	0.14583	50.8516	1.05936		-368.971	2.00269	-368.971	0.00662	-368.971	1.00139
	50.8378	0.1179	50.8382	1.05528		-368.988	2.00487	-368.988	0.01099	-368.988	1.0037
	50.8356	0.1364	50.8247	1.06912		-369.006	2.00526	-369.006	0.01311	-369.006	1.00252
	50.8222	0.15774	50.8113	1.05453		-369.023	2.00235	-369.023	0.0133	-369.023	1.00251
	50.8089	0.13043	50.7978	1.05608		-369.04	2.00718	-369.04	-0.01145	-369.04	0.9924
	50.7955	0.14253	50.7844	1.0613		-369.057	2.00213	-369.057	0.01707	-369.057	1.00394
	50.7822	0.07964	50.7709	1.06474		-369.074	1.99732	-369.074	-0.0111	-369.074	0.99968
	50.7689	0.10376	50.7574	1.0805		-369.074	2.00218	-369.074	0.0028	-369.074	0.99614
	50.7555	0.13538	50.744	1.06084		-369.091	2.00563	-369.091	-0.01183	-369.091	1.00011
	50.7422	0.10205	50.7305	1.07896		-369.108	2.00932	-369.108	-0.0402	-369.108	1.0031
	50.7289	0.10837	50.7293	1.07608		-369.125	2.00809	-369.125	-0.01528	-369.125	1.01191
	50.7155	0.10273	50.7159	1.07348		-369.142	2.01122	-369.142	-0.04141	-369.142	1.01844
	50.7022	0.10594	50.7024	1.07621		-369.159	2.01144	-369.159	0.0063	-369.159	1.01366
	50.7011	0.13453	50.6889	1.06422		-369.176	2.00446	-369.176	0.0253	-369.176	1.01518
	50.6877	0.12932	50.6755	1.04439		-369.194	2.00043	-369.194	0.02881	-369.194	1.00589
	50.6744	0.12778	50.662	1.05177		-369.211	1.99816	-369.211	0.00708	-369.211	0.99402
	50.661	0.08708	50.6486	1.06698		-369.212	2.00402	-369.212	0.04612	-369.212	0.99471
	50.6477	0.1036	50.6351	1.06231		-369.229	2.00555	-369.229	0.02326	-369.229	0.99241
	50.6343	0.13878	50.6217	1.08403		-369.247	1.99927	-369.247	0.02588	-369.247	0.99621
	50.621	0.13657	50.6082	1.06842		-369.264	2.00424	-369.264	-0.00797	-369.264	0.99868
	50.6077	0.11192	50.607	1.05085		-369.281	2.00591	-369.281	-0.00579	-369.281	1.01291
	50.5943	0.12384	50.5936	1.07577		-369.298	2.0116	-369.298	0.02755	-369.298	1.00855
	50.581	0.13841	50.5801	1.08561		-369.315	2.00811	-369.315	-0.0264	-369.315	1.00494
	50.5676	0.11291	50.5666	1.06763		-369.332	2.00497	-369.332	0.05417	-369.332	0.99082
	50.5665	0.14728	50.5532	1.08014		-369.349	2.00969	-369.349	0.03546	-369.349	0.99371
	50.5532	0.10574	50.5397	1.07646		-369.366	2.00131	-369.366	0.00698	-369.366	1.00207
	50.5398	0.09873	50.5263	1.07716		-369.366	2.00492	-369.366	-0.0392	-369.366	1.00819
	50.5265	0.12594	50.5128	1.09391		-369.383	2.00711	-369.383	0.03054	-369.383	1.0101
	50.5132	0.1553	50.4994	1.04864		-369.4	1.99872	-369.4	0.00884	-369.4	1.00024
	50.4998	0.07559	50.4859	1.07049		-369.417	1.99929	-369.417	-0.02576	-369.417	1.00877
	50.4865	0.13663	50.4725	1.0457		-369.435	2.00157	-369.435	-0.00608	-369.435	1.00041
	50.4731	0.10354	50.459	1.06659		-369.452	2.00199	-369.452	0.02729	-369.452	0.99178
	50.4598	0.08627	50.4602	1.07266		-369.469	1.99612	-369.469	0.00426	-369.469	0.99974
	50.4464	0.12324	50.4468	1.04684		-369.486	2.00221	-369.486	0.0086	-369.486	0.99787
	50.4442	0.07612	50.4333	1.03162		-369.489	2.00206	-369.489	0.04724	-369.489	1.00025
	50.4309	0.10882	50.4199	1.0494		-369.506	2.00313	-369.506	-0.00574	-369.506	0.99043
	50.4175	0.08661	50.4064	1.04663		-369.523	2.00392	-369.523	0.00343	-369.523	0.98748
	50.4042	0.10004	50.393	1.06764		-369.541	2.00333	-369.541	-0.00537	-369.541	0.99109
	50.3909	0.11015	50.3795	1.06059		-369.558	2.00741	-369.558	-0.01096	-369.558	0.99593
	50.3775	0.14424	50.3661	1.06273		-369.575	2.01185	-369.575	0.03916	-369.575	0.98911
	50.3642	0.08002	50.3526	1.08196		-369.592	2.01276	-369.592	-0.01228	-369.592	0.99536
	50.3508	0.11162	50.3392	1.08754		-369.609	2.00122	-369.609	0.02625	-369.609	0.99627
	50.3375	0.06559	50.3257	1.05486		-369.626	2.00524	-369.626	0.01799	-369.626	0.98957
	50.3242	0.15659	50.3257	1.06556		-369.628	2.00474	-369.628	0.02722	-369.628	0.99563
	50.3108	0.12812	50.3122	1.04415		-369.645	2.00362	-369.645	0.03794	-369.645	0.99535
	50.3097	0.16016	50.2988	1.05227		-369.662	1.99718	-369.662	0.01324	-369.662	0.99885
	50.2963	0.12069	50.2853	1.06494		-369.679	2.00875	-369.679	-0.00895	-369.679	1.00464
	50.283	0.12922	50.2719	1.07615		-369.696	1.99813	-369.696	0.05156	-369.696	0.98883
	50.2697	0.09248	50.2584	1.06469		-369.713	2.00421	-369.713	0.02169	-369.713	0.98778
	50.2563	0.12846	50.245	1.07574		-369.73	2.00465	-369.73	0.02333	-369.73	0.98102
	50.243	0.04739	50.2315	1.07982		-369.747	1.99363	-369.747	0.00339	-369.747	0.99551
	50.2296	0.12621	50.2181	1.0755		-369.764	1.99855	-369.764	0.06101	-369.764	0.9971
	50.2163	0.12457	50.2046	1.07566		-369.782	2.00376	-369.782	0.000861518	-369.782	1.00316
	50.203	0.15722	50.2034	1.07792		-369.782	2.00267	-369.782	0.00403	-369.782	1.00991
	50.1896	0.10139	50.19	1.08173		-369.799	2.00236	-369.799	0.01931	-369.799	1.00294
	50.1763	0.11523	50.1765	1.05906		-369.816	2.00052	-369.816	0.03705	-369.816	0.99869
	50.1752	0.14124	50.163	1.06908		-369.833	2.00556	-369.833	0.00495	-369.833	1.00294
	50.1618	0.11031	50.1496	1.04997		-369.85	2.00917	-369.85	0.01749	-369.85	1.00397
	50.1485	0.09713	50.1361	1.07468		-369.867	2.01213	-369.867	0.08136	-369.867	1.00367
	50.1351	0.12437	50.1227	1.05374		-369.884	2.00923	-369.884	0.08688	-369.884	1.00694
	50.1218	0.09526	50.1092	1.06872		-369.901	2.00485	-369.901	0.05366	-369.901	0.99691
	50.1085	0.10583	50.0958	1.05502		-369.918	2.00682	-369.918	0.06519	-369.918	0.98954
	50.0951	0.1278	50.0823	1.02535		-369.935	2.00242	-369.935	0.00167	-369.935	1.00321
	50.0818	0.12475	50.0811	1.0497		-369.935	2.00914	-369.935	0.00266	-369.935	1.00815
	50.0684	0.15239	50.0676	1.05465		-369.952	2.00847	-369.952	0.01663	-369.952	1.01231
	50.0551	0.16318	50.0542	1.07473		-369.97	2.00039	-369.97	0.06421	-369.97	1.00599
	50.0529	0.12898	50.0407	1.05634		-369.987	1.99861	-369.987	0.05899	-369.987	1.00189
	50.0395	0.13988	50.0273	1.0752		-370.004	2.00534	-370.004	0.0703	-370.004	1.00652
	50.0262	0.14103	50.0138	1.06413		-370.021	2.01022	-370.021	0.0061	-370.021	1.00377
	50.0128	0.12702	50.0004	1.04839		-370.038	1.99763	-370.038	-0.00579	-370.038	1.00233
	49.9995	0.15637	49.9869	1.06817		-370.055	2.00942	-370.055	0.01862	-370.055	0.99929
	49.9862	0.09415	49.9735	1.06963		-370.072	2.00675	-370.072	0.01437	-370.072	1.00214
	49.9728	0.10471	49.96	1.07215		-370.089	2.00748	-370.089	-0.000144745	-370.089	1.00152
	49.9595	0.09433	49.9588	1.08523		-370.089	2.00823	-370.089	0.06819	-370.089	0.99523
	49.9461	0.09244	49.9453	1.08149		-370.106	2.01075	-370.106	0.07669	-370.106	0.99897
	49.9328	0.15669	49.9319	1.06391		-370.123	2.00734	-370.123	0.02183	-370.123	1.00053
	49.9194	0.1039	49.9184	1.05939		-370.14	2.00732	-370.14	0.01476	-370.14	1.00902
	49.9183	0.10728	49.905	1.0777		-370.158	2.00709	-370.158	-0.00286	-370.158	1.00454
	49.905	0.08541	49.8915	1.08673		-370.175	1.99854	-370.175	0.02617	-370.175	1.00856
	49.8916	0.12594	49.8781	1.06075		-370.192	2.00794	-370.192	0.02635	-370.192	1.01457
	49.8783	0.08921	49.8646	1.06666		-370.209	2.00488	-370.209	0.07453	-370.209	1.00155
	49.865	0.0589	49.8512	1.05843		-370.226	2.00373	-370.226	0.04902	-370.226	0.9968
	49.8516	0.15743	49.8377	1.06611		-370.228	2.00104	-370.228	0.01665	-370.228	0.99093
	49.8383	0.12356	49.8365	1.08345		-370.245	2.00174	-370.245	-0.00567	-370.245	1.00703
	49.8249	0.17519	49.823	1.06401		-370.262	2.01068	-370.262	0.03262	-370.262	1.00254
	49.8116	0.15092	49.8096	1.0937		-370.279	2.00609	-370.279	0.01553	-370.279	1.00572
	49.7983	0.12996	49.7961	1.07012		-370.296	2.00149	-370.296	0.03032	-370.296	1.00652
	49.796	0.10733	49.7827	1.07498		-370.313	2.00236	-370.313	0.00648	-370.313	0.99868
	49.7827	0.12216	49.7692	1.07725		-370.33	2.00564	-370.33	0.02152	-370.33	0.99294
	49.7694	0.17307	49.7558	1.07275		-370.347	2.00794	-370.347	0.03957	-370.347	0.99894
	49.756	0.16744	49.7423	1.08109		-370.364	2.01006	-370.364	0.00538	-370.364	1.00442
	49.7427	0.09555	49.7289	1.08305		-370.366	2.0051	-370.366	0.05301	-370.366	1.00517
	49.7293	0.10699	49.7154	1.05814		-370.383	2.01021	-370.383	0.02637	-370.383	1.00861
	49.716	0.11156	49.7142	1.07947		-370.4	2.01206	-370.4	0.01325	-370.4	0.99539
	49.7026	0.15479	49.7007	1.07923		-370.417	2.01045	-370.417	0.04517	-370.417	0.99357
	49.6893	0.12663	49.6873	1.06934		-370.434	2.00683	-370.434	0.05112	-370.434	0.99922
	49.676	0.0746	49.6738	1.06318		-370.452	2.001	-370.452	0.05705	-370.452	0.98897
	49.6626	0.13309	49.6604	1.03876		-370.469	2.00561	-370.469	0.00841	-370.469	0.98603
	49.6615	0.12754	49.6469	1.06732		-370.486	2.00453	-370.486	0.02264	-370.486	0.98799
	49.6482	0.06907	49.6335	1.06074		-370.503	2.00871	-370.503	0.02833	-370.503	0.98951
	49.6348	0.15348	49.62	1.08215		-370.52	2.01082	-370.52	0.05821	-370.52	0.99495
	49.6215	0.09757	49.6066	1.06355		-370.52	2.00858	-370.52	0.07895	-370.52	1.00073
	49.6081	0.12283	49.5931	1.05857		-370.537	2.00776	-370.537	-0.00229	-370.537	0.98978
	49.5948	0.18312	49.5797	1.03816		-370.554	1.99647	-370.554	0.0421	-370.554	0.99491
	49.5815	0.14354	49.5797	1.07686		-370.571	2.00814	-370.571	0.00591	-370.571	0.99943
	49.5681	0.12254	49.5662	1.09661		-370.588	2.00869	-370.588	-0.00495	-370.588	1.00706
	49.5548	0.07275	49.5527	1.05373		-370.605	2.00935	-370.605	0.00131	-370.605	1.00226
	49.5414	0.1315	49.5393	1.05487		-370.622	2.00968	-370.622	0.05007	-370.622	0.98639
	49.5392	0.15316	49.5258	1.06786		-370.639	2.00773	-370.639	0.00722	-370.639	0.99456
	49.5259	0.13334	49.5124	1.06855		-370.657	2.00754	-370.657	0.02037	-370.657	0.99617
	49.5125	0.13496	49.4989	1.06628		-370.674	2.00242	-370.674	0.00184	-370.674	0.99757
	49.4992	0.14038	49.4855	1.0801		-370.674	2.00599	-370.674	0.00878	-370.674	1.00155
	49.4858	0.17617	49.472	1.07185		-370.691	2.00627	-370.691	0.03736	-370.691	0.99844
	49.4725	0.14441	49.4586	1.06193		-370.708	2.00355	-370.708	0.03679	-370.708	1.00092
	49.4592	0.07212	49.4451	1.0693		-370.725	2.0047	-370.725	0.04002	-370.725	0.99779
	49.4458	0.10447	49.4451	1.08552		-370.742	2.00463	-370.742	0.03676	-370.742	1.0045
	49.4325	0.10674	49.4317	1.06095		-370.759	2.00455	-370.759	0.0645	-370.759	1.00259
	49.4191	0.11279	49.4182	1.07485		-370.776	2.00775	-370.776	0.04725	-370.776	0.99246
	49.4058	0.18156	49.4047	1.08399		-370.793	2.01225	-370.793	0.02348	-370.793	0.99132
	49.4047	0.18019	49.3913	1.05599		-370.81	1.99863	-370.81	-0.000503599	-370.81	0.99924
	49.3913	0.1421	49.3779	1.06052		-370.828	2.00088	-370.828	0.00708	-370.828	1.00842
	49.378	0.11068	49.3644	1.0814		-370.828	2.00972	-370.828	-0.000346214	-370.828	1.01443
	49.3646	0.15705	49.3509	1.07816		-370.845	2.00649	-370.845	0.04935	-370.845	1.00614
	49.3513	0.15697	49.3375	1.08062		-370.862	2.00584	-370.862	0.02423	-370.862	1.00427
	49.338	0.12193	49.324	1.0746		-370.879	2.00254	-370.879	0.00893	-370.879	1.00149
	49.3246	0.17665	49.3228	1.08712		-370.896	2.00803	-370.896	0.01448	-370.896	1.0029
	49.3113	0.15451	49.3094	1.0559		-370.913	2.00666	-370.913	0.0313	-370.913	0.99712
	49.298	0.15642	49.2959	1.05721		-370.93	2.00029	-370.93	0.08227	-370.93	1.00935
	49.2846	0.10283	49.2824	1.04644		-370.947	2.00385	-370.947	0.00636	-370.947	1.00424
	49.2824	0.1879	49.269	1.06933		-370.964	2.00399	-370.964	-0.00202	-370.964	0.99474
	49.269	0.1415	49.2555	1.08807		-370.981	1.99959	-370.981	-0.00428	-370.981	0.99197
	49.2557	0.09047	49.2421	1.07473		-370.981	1.99973	-370.981	-0.00178	-370.981	1.00651
	49.2424	0.11133	49.2286	1.0871		-370.998	2.00385	-370.998	0.02423	-370.998	1.00913
	49.229	0.14436	49.2152	1.10045		-371.016	2.00441	-371.016	0.01936	-371.016	0.99965
	49.2157	0.12005	49.2017	1.05934		-371.033	2.00494	-371.033	0.00735	-371.033	0.99881
	49.2023	0.19797	49.2005	1.06263		-371.05	2.00646	-371.05	-0.01466	-371.05	0.99894
	49.189	0.17053	49.187	1.09382		-371.067	1.99566	-371.067	0.04282	-371.067	0.99624
	49.1756	0.10901	49.1736	1.06035		-371.084	2.0058	-371.084	0.0132	-371.084	1.00448
	49.1623	0.15176	49.1601	1.06441		-371.101	2.00085	-371.101	0.03378	-371.101	1.00102
	49.1601	0.15861	49.1467	1.09405		-371.118	2.00603	-371.118	0.02384	-371.118	1.01653
	49.1467	0.12806	49.1332	1.08544		-371.135	2.0064	-371.135	0.02003	-371.135	1.00312
	49.1334	0.18685	49.1198	1.05679		-371.135	2.002	-371.135	-0.00815	-371.135	1.00061
	49.1201	0.17335	49.1063	1.08045		-371.152	2.00276	-371.152	0.01793	-371.152	1.00863
	49.1067	0.19795	49.0929	1.09538		-371.169	2.00364	-371.169	0.04466	-371.169	1.00432
	49.0934	0.19021	49.0794	1.07453		-371.186	2.0044	-371.186	0.05238	-371.186	1.00172
	49.08	0.17934	49.066	1.0776		-371.204	2.00425	-371.204	0.04615	-371.204	1.01016
	49.0667	0.17351	49.066	1.07642		-371.221	2.00009	-371.221	0.03938	-371.221	1.00598
	49.0534	0.15357	49.0525	1.07978		-371.238	2.00234	-371.238	0.02764	-371.238	1.00318
	49.04	0.13272	49.0391	1.06833		-371.255	2.00312	-371.255	0.04845	-371.255	1.01392
	49.0267	0.21494	49.0256	1.06372		-371.272	2.0072	-371.272	-0.00813	-371.272	1.01004
	49.0256	0.19248	49.0122	1.05395		-371.274	2.00933	-371.274	0.03575	-371.274	1.00384
	49.0122	0.19522	48.9987	1.08359		-371.291	2.01039	-371.291	0.05866	-371.291	1.00213
	48.9989	0.21978	48.9853	1.09916		-371.308	2.00538	-371.308	0.0435	-371.308	0.99627
	48.9855	0.22171	48.9718	1.08607		-371.325	2.00936	-371.325	0.06333	-371.325	0.99891
	48.9722	0.25105	48.9583	1.08299		-371.342	2.00849	-371.342	0.07752	-371.342	0.99324
	48.9588	0.23213	48.9449	1.08202		-371.359	2.00814	-371.359	0.03529	-371.359	0.99421
	48.9455	0.29016	48.9437	1.16659		-371.376	2.00934	-371.376	0.03461	-371.376	0.99514
	48.9322	0.27462	48.9302	1.28306		-371.393	2.00424	-371.393	0.0063	-371.393	1.00045
	48.9188	0.33119	48.9168	1.68159		-371.41	2.00565	-371.41	0.0187	-371.41	1.00154
	48.9055	0.33774	48.9033	1.4816		-371.412	2.00252	-371.412	-0.00526	-371.412	1.00289
	48.9032	0.43726	48.8899	1.18835		-371.429	2.00706	-371.429	0.00326	-371.429	1.00696
	48.8899	0.47268	48.8764	1.11646		-371.446	2.00651	-371.446	0.00529	-371.446	0.99787
	48.8766	0.48576	48.8629	1.09077		-371.463	2.00044	-371.463	0.00485	-371.463	1.00099
	48.8632	0.52283	48.8495	1.07103		-371.48	2.00158	-371.48	0.0384	-371.48	0.99881
	48.8499	0.57061	48.836	1.10402		-371.497	2.00201	-371.497	0.05476	-371.497	0.99571
	48.8366	0.55126	48.8336	1.07956		-371.515	1.99918	-371.515	0.02886	-371.515	0.99838
	48.8232	0.52709	48.8201	1.09415		-371.532	2.00041	-371.532	0.00717	-371.532	0.99907
	48.8099	0.48671	48.8067	1.06995		-371.549	2.00468	-371.549	0.00118	-371.549	0.99995
	48.7965	0.49724	48.7932	1.08431		-371.55	2.00762	-371.55	0.04607	-371.55	0.99709
	48.7832	0.35266	48.7798	1.07086		-371.568	2.00649	-371.568	0.03378	-371.568	1.00172
	48.7809	0.40955	48.7663	1.08107		-371.585	2.00502	-371.585	0.02058	-371.585	0.99557
	48.7676	0.31378	48.7529	1.08663		-371.602	2.00547	-371.602	0.05338	-371.602	1.00895
	48.7543	0.25432	48.7394	1.08489		-371.619	2.00916	-371.619	0.08201	-371.619	1.00254
	48.7409	0.21397	48.726	1.10779		-371.636	2.0079	-371.636	0.05693	-371.636	1.00403
	48.7276	0.19471	48.7235	1.08818		-371.653	2.00527	-371.653	0.04593	-371.653	0.98904
	48.7142	0.2325	48.7101	1.08441		-371.67	2.006	-371.67	0.03566	-371.67	1.00566
	48.7009	0.17468	48.6966	1.08987		-371.687	2.00667	-371.687	0.05745	-371.687	0.99635
	48.6876	0.1534	48.6832	1.06297		-371.704	2.00886	-371.704	0.0188	-371.704	0.99931
	48.6742	0.16047	48.6697	1.07424		-371.704	1.99887	-371.704	0.03306	-371.704	0.99451
	48.6609	0.14631	48.6562	1.05222		-371.721	2.00068	-371.721	0.01537	-371.721	0.99888
	48.6587	0.15048	48.6428	1.05943		-371.738	2.00247	-371.738	0.04031	-371.738	0.99323
	48.6453	0.15199	48.6293	1.08725		-371.756	2.00445	-371.756	0.02856	-371.756	1.00516
	48.632	0.10929	48.6159	1.06574		-371.773	2.00672	-371.773	0.04281	-371.773	1.00361
	48.6186	0.0967	48.6024	1.07023		-371.79	2.01127	-371.79	0.02882	-371.79	0.99473
	48.6053	0.13865	48.6012	1.04196		-371.807	2.0112	-371.807	0.01654	-371.807	1.00941
	48.5919	0.15124	48.5878	1.04653		-371.824	2.01135	-371.824	0.00479	-371.824	1.01137
	48.5786	0.09405	48.5743	1.0565		-371.841	2.00254	-371.841	0.01165	-371.841	0.99599
	48.5653	0.12334	48.5609	1.06063		-371.843	2.0057	-371.843	0.02802	-371.843	0.99817
	48.5519	0.15518	48.5474	1.06767		-371.86	2.00301	-371.86	0.00781	-371.86	0.99827
	48.5386	0.07066	48.5339	1.06349		-371.877	2.0067	-371.877	0.0021	-371.877	1.00448
	48.5252	0.10812	48.5205	1.06226		-371.894	2.01119	-371.894	0.02273	-371.894	0.99748
	48.5241	0.13553	48.507	1.06236		-371.911	2.00986	-371.911	0.01745	-371.911	1.00144
	48.5108	0.10975	48.4936	1.07144		-371.928	2.0026	-371.928	0.01814	-371.928	1.00233
	48.4974	0.11628	48.4801	1.07351		-371.945	2.00169	-371.945	0.03501	-371.945	1.00768
	48.4841	0.15489	48.4789	1.05891		-371.962	1.99965	-371.962	-0.0054	-371.962	1.00682
	48.4708	0.15307	48.4655	1.06708		-371.979	2.00321	-371.979	0.02172	-371.979	1.00114
	48.4574	0.11336	48.452	1.0893		-371.981	2.00464	-371.981	0.00285	-371.981	1.00225
	48.4441	0.07768	48.4385	1.05653		-371.998	2.00397	-371.998	0.0205	-371.998	0.99435
	48.4307	0.12339	48.4251	1.08361		-372.015	2.00046	-372.015	0.03601	-372.015	0.99812
	48.4174	0.07592	48.4116	1.09438		-372.032	2.00997	-372.032	0.01349	-372.032	1.00381
	48.404	0.13818	48.3982	1.0742		-372.05	2.00665	-372.05	0.02035	-372.05	0.9989
	48.4018	0.10116	48.3847	1.08507		-372.067	1.99802	-372.067	0.00839	-372.067	0.99977
	48.3885	0.11645	48.3713	1.11457		-372.084	1.99953	-372.084	0.02316	-372.084	1.0092
	48.3751	0.10167	48.3578	1.545		-372.101	2.00349	-372.101	0.04809	-372.101	1.00321
	48.3618	0.10598	48.3566	1.06728		-372.118	2.00166	-372.118	0.02746	-372.118	1.00495
	48.3485	0.10233	48.3432	1.05326		-372.12	2.00358	-372.12	0.01132	-372.12	0.9827
	48.3351	0.11736	48.3297	1.05976		-372.137	2.00846	-372.137	0.01939	-372.137	0.99738
	48.3218	0.07303	48.3162	1.05694		-372.154	2.00597	-372.154	0.000748494	-372.154	1.00674
	48.3084	0.14069	48.3028	1.04164		-372.171	2.00562	-372.171	0.03301	-372.171	1.00242
	48.2951	0.10952	48.2893	1.07708		-372.188	2.00247	-372.188	0.05883	-372.188	1.00826
	48.2818	0.07678	48.2759	1.07281		-372.205	2.00289	-372.205	0.00196	-372.205	1.00327
	48.2795	0.12448	48.2624	1.07013		-372.222	2.00773	-372.222	0.01348	-372.222	0.99914
	48.2662	0.08846	48.249	1.09231		-372.239	2.00482	-372.239	0.0328	-372.239	1.00913
	48.2528	0.08972	48.2465	1.06437		-372.256	2.01489	-372.256	0.06017	-372.256	1.00262
	48.2395	0.08587	48.2331	1.0523		-372.258	2.0077	-372.258	-0.00128	-372.258	1.01744
	48.2262	0.12969	48.2196	1.06441		-372.275	2.01104	-372.275	0.01766	-372.275	1.01463
	48.2128	0.10372	48.2062	1.05588		-372.292	2.00735	-372.292	0.01689	-372.292	1.00159
	48.1995	0.06085	48.1927	1.06047		-372.309	2.00936	-372.309	0.04435	-372.309	0.98807
	48.1861	0.09485	48.1793	1.07603		-372.326	2.01027	-372.326	0.05212	-372.326	1.00499
	48.1728	0.12782	48.1658	1.06959		-372.344	2.00845	-372.344	0.04393	-372.344	1.00321
	48.1594	0.15015	48.1524	1.06762		-372.361	2.00836	-372.361	0.02908	-372.361	1.00715
	48.1572	0.13759	48.1389	1.06991		-372.378	2.00032	-372.378	0.05736	-372.378	1.0039
	48.1439	0.10578	48.1255	1.05566		-372.395	2.00488	-372.395	0.03382	-372.395	0.99705
	48.1305	0.11099	48.1242	1.056		-372.396	2.00219	-372.396	0.01043	-372.396	1.00604
	48.1172	0.09321	48.1108	1.04478		-372.414	2.00731	-372.414	0.00908	-372.414	0.99969
	48.1039	0.0905	48.0973	1.08191		-372.431	2.00336	-372.431	0.0315	-372.431	1.00076
	48.0905	0.14251	48.0839	1.05789		-372.448	2.0052	-372.448	0.0588	-372.448	0.99362
	48.0772	0.09169	48.0704	1.06967		-372.465	2.00823	-372.465	0.02315	-372.465	0.99951
	48.0638	0.1515	48.057	1.05499		-372.482	2.00756	-372.482	0.04242	-372.482	1.00297
	48.0505	0.09885	48.0435	1.04411		-372.499	2.00736	-372.499	0.01843	-372.499	1.00104
	48.0371	0.18115	48.0301	1.09185		-372.516	2.01128	-372.516	0.01266	-372.516	0.99991
	48.0349	0.08971	48.0166	1.07757		-372.533	2.00687	-372.533	-0.00221	-372.533	1.00943
	48.0216	0.0632	48.0031	1.06198		-372.535	2.00663	-372.535	0.00484	-372.535	1.00055
	48.0082	0.06648	48.0019	1.07609		-372.552	2.00732	-372.552	-0.01789	-372.552	0.99946
	47.9949	0.13104	47.9885	1.05496		-372.569	2.00724	-372.569	0.03641	-372.569	0.99132
	47.9816	0.0735	47.975	1.06803		-372.586	2.00892	-372.586	0.02014	-372.586	1.00158
	47.9682	0.07303	47.9616	1.06705		-372.603	2.0105	-372.603	-0.000540422	-372.603	0.99454
	47.9549	0.03672	47.9481	1.04594		-372.62	2.00951	-372.62	0.04314	-372.62	1.00412
	47.9415	0.15194	47.9347	1.04181		-372.637	2.00666	-372.637	0.03558	-372.637	0.99503
	47.9282	0.0964	47.9212	1.06075		-372.655	2.00294	-372.655	0.03005	-372.655	0.9985
	47.9149	0.06546	47.9078	1.07976		-372.672	2.00822	-372.672	0.0366	-372.672	0.99653
	47.9126	0.11381	47.8943	1.06282		-372.673	2.01173	-372.673	0.06045	-372.673	0.99705
	47.8993	0.09634	47.8808	1.04099		-372.69	2.00175	-372.69	0.01096	-372.69	0.99981
	47.886	0.1164	47.8674	1.06882		-372.708	2.00997	-372.708	0.00711	-372.708	0.99016
	47.8726	0.09894	47.8674	1.08036		-372.725	2.00413	-372.725	0.0177	-372.725	0.99817
	47.8593	0.11394	47.8539	1.08027		-372.742	2.00582	-372.742	0.01411	-372.742	0.99487
	47.8459	0.14751	47.8405	1.05023		-372.759	2.00928	-372.759	0.04945	-372.759	0.99464
	47.8326	0.1182	47.827	1.06059		-372.776	2.00462	-372.776	0.03387	-372.776	1.00275
	47.8192	0.09608	47.8136	1.06826		-372.793	2.01142	-372.793	-0.00396	-372.793	1.0003
	47.8059	0.15014	47.8001	1.05663		-372.81	2.00573	-372.81	-0.01496	-372.81	1.0002
	47.7926	0.11373	47.7867	1.07517		-372.827	1.99821	-372.827	-0.02277	-372.827	0.99703
	47.7903	0.11565	47.7732	1.07157		-372.827	1.99734	-372.827	0.007	-372.827	0.99498
	47.777	0.09711	47.7598	1.10172		-372.844	2.00429	-372.844	0.0208	-372.844	0.99784
	47.7636	0.12161	47.7463	1.06556		-372.861	2.00635	-372.861	-0.01596	-372.861	0.99452
	47.7503	0.09546	47.7328	1.05601		-372.878	2.00435	-372.878	-0.04299	-372.878	0.99819
	47.737	0.07925	47.7328	1.06107		-372.896	2.00046	-372.896	-0.04089	-372.896	0.99888
	47.7236	0.10645	47.7194	1.07341		-372.913	2.00516	-372.913	-0.01245	-372.913	1.00609
	47.7103	0.1116	47.706	1.07109		-372.93	2.0035	-372.93	0.00914	-372.93	1.00203
	47.6969	0.13936	47.6925	1.06461		-372.947	2.00851	-372.947	0.0025	-372.947	0.99725
	47.6836	0.10881	47.679	1.06548		-372.95	2.01436	-372.95	0.02257	-372.95	0.99516
	47.6703	0.09382	47.6656	1.07246		-372.967	2.00806	-372.967	0.01017	-372.967	0.99949
	47.6569	0.07757	47.6521	1.06623		-372.984	2.00732	-372.984	-0.01045	-372.984	1.00309
	47.6558	0.06123	47.6387	1.06009		-373.002	2.00308	-373.002	-0.00134	-373.002	1.00484
	47.6425	0.14535	47.6252	1.05796		-373.019	2.0096	-373.019	0.04659	-373.019	1.0017
	47.6291	0.12747	47.6118	1.06272		-373.036	2.01067	-373.036	0.00525	-373.036	1.00308
	47.6158	0.09434	47.6106	1.06193		-373.053	2.01306	-373.053	0.0165	-373.053	0.99778
	47.6024	0.10199	47.5971	1.06624		-373.07	2.01203	-373.07	0.01919	-373.07	1.00156
	47.5891	0.11973	47.5836	1.08437		-373.087	2.00534	-373.087	0.01058	-373.087	0.99687
	47.5757	0.18311	47.5702	1.04133		-373.089	2.00916	-373.089	0.00919	-373.089	1.00207
	47.5624	0.11338	47.5567	1.06373		-373.106	2.01024	-373.106	0.00498	-373.106	1.00344
	47.5491	0.12906	47.5433	1.05484		-373.123	2.01549	-373.123	0.02733	-373.123	0.9973
	47.5357	0.07907	47.5298	1.05529		-373.14	2.00649	-373.14	-0.0049	-373.14	1.01503
	47.5224	0.07891	47.5164	1.05737		-373.157	2.0013	-373.157	0.0448	-373.157	1.00291
	47.509	0.08347	47.5029	1.07085		-373.174	2.00649	-373.174	0.02192	-373.174	1.00488
	47.509	0.07529	47.4895	1.05993		-373.191	2.00809	-373.191	0.01592	-373.191	0.99965
	47.4957	0.10999	47.476	1.06174		-373.208	2.00932	-373.208	0.02058	-373.208	0.99648
	47.4824	0.09821	47.476	1.08478		-373.225	2.00851	-373.225	0.01818	-373.225	0.99936
	47.469	0.11579	47.4626	1.06345		-373.243	2.00825	-373.243	0.02058	-373.243	0.99267
	47.4557	0.0922	47.4491	1.08009		-373.243	2.00616	-373.243	0.03068	-373.243	0.99901
	47.4423	0.11992	47.4357	1.0632		-373.26	2.00324	-373.26	0.02462	-373.26	0.99527
	47.429	0.09599	47.4222	1.08859		-373.277	2.00622	-373.277	0.04371	-373.277	0.9995
	47.4156	0.06174	47.4087	1.05272		-373.294	2.00347	-373.294	0.03977	-373.294	0.99862
	47.4023	0.10777	47.3953	1.06247		-373.311	1.99649	-373.311	0.02315	-373.311	0.99631
	47.389	0.08656	47.3818	1.04314		-373.328	2.01193	-373.328	0.03381	-373.328	0.99342
	47.3756	0.07295	47.3684	1.06282		-373.345	2.00611	-373.345	0.03338	-373.345	1.00024
	47.3745	0.10212	47.3549	1.0621		-373.362	2.00813	-373.362	0.02686	-373.362	0.99668
	47.3612	0.11365	47.3415	1.04938		-373.379	2.00608	-373.379	0.02161	-373.379	1.00014
	47.3478	0.16529	47.3415	1.06898		-373.381	2.00737	-373.381	0.04198	-373.381	0.99536
	47.3345	0.07911	47.328	1.08688		-373.398	2.0124	-373.398	0.06047	-373.398	1.01373
	47.3212	0.10512	47.3146	1.0822		-373.415	2.0077	-373.415	0.03917	-373.415	1.0038
	47.3078	0.08282	47.3011	1.08515		-373.432	2.00152	-373.432	0.01856	-373.432	0.99127
	47.2945	0.09292	47.2877	1.0686		-373.449	2.00454	-373.449	0.02781	-373.449	0.99577
	47.2811	0.13313	47.2742	1.06236		-373.466	2.01277	-373.466	0.03469	-373.466	1.00805
	47.2678	0.15052	47.2608	1.04976		-373.483	2.00852	-373.483	0.05929	-373.483	1.0055
	47.2544	0.08567	47.2473	1.05505		-373.501	2.00625	-373.501	0.02148	-373.501	0.9934
	47.2411	0.04208	47.2338	1.07099		-373.518	2.00066	-373.518	-0.000194813	-373.518	1.00512
	47.2278	0.11983	47.2204	1.07524		-373.519	2.00892	-373.519	0.01994	-373.519	1.00184
	47.2278	0.10861	47.2069	1.06002		-373.536	2.01012	-373.536	0.03791	-373.536	0.99148
	47.2144	0.07835	47.1935	1.08144		-373.554	2.01108	-373.554	0.00199	-373.554	0.99117
	47.2011	0.09848	47.1947	1.07313		-373.571	2.01372	-373.571	0.06337	-373.571	0.99577
	47.1877	0.10937	47.1813	1.07416		-373.588	2.01328	-373.588	0.05799	-373.588	1.00271
	47.1744	0.0852	47.1678	1.04444		-373.605	2.01141	-373.605	0.02619	-373.605	1.01512
	47.1611	0.11667	47.1544	1.04848		-373.622	2.00591	-373.622	0.02302	-373.622	0.99828
	47.1477	0.09499	47.1409	1.07554		-373.639	2.00558	-373.639	0.03389	-373.639	1.0131
	47.1344	0.13556	47.1275	1.06062		-373.656	1.9993	-373.656	0.03802	-373.656	0.99902
	47.121	0.07008	47.114	1.06712		-373.658	2.00654	-373.658	-0.00987	-373.658	0.99895
	47.1077	0.14464	47.1005	1.06484		-373.675	2.0046	-373.675	-0.02971	-373.675	0.99394
	47.0943	0.11886	47.0871	1.06015		-373.692	2.00996	-373.692	0.00566	-373.692	1.00546
	47.081	0.07736	47.0736	1.06303		-373.709	2.00962	-373.709	0.00341	-373.709	0.99148
	47.081	0.09981	47.0602	1.07579		-373.726	2.00003	-373.726	0.03566	-373.726	1.00358
	47.0677	0.10425	47.0467	1.08801		-373.743	1.99703	-373.743	0.01213	-373.743	1.00012
	47.0543	0.0788	47.048	1.0895		-373.76	2.00347	-373.76	0.03157	-373.76	1.00285
	47.041	0.1228	47.0345	1.05782		-373.777	2.00398	-373.777	-0.00648	-373.777	0.99747
	47.0276	0.154	47.021	1.08054		-373.795	2.00576	-373.795	0.01543	-373.795	0.99356
	47.0143	0.11021	47.0076	1.06129		-373.796	2.00286	-373.796	-0.0215	-373.796	0.99918
	47.001	0.08282	46.9941	1.08528		-373.813	2.00261	-373.813	0.00891	-373.813	1.00362
	46.9876	0.1066	46.9807	1.06335		-373.83	2.00962	-373.83	0.05144	-373.83	1.01094
	46.9743	0.1691	46.9672	1.0718		-373.848	2.00603	-373.848	0.0293	-373.848	1.00052
	46.9609	0.0976	46.9538	1.06329		-373.865	2.01217	-373.865	0.00729	-373.865	0.992
	46.9476	0.09832	46.9403	1.06428		-373.882	2.00876	-373.882	0.04297	-373.882	0.99838
	46.9465	0.11131	46.9269	1.04516		-373.899	2.00889	-373.899	0.06944	-373.899	0.99915
	46.9331	0.14902	46.9256	1.06582		-373.916	2.01094	-373.916	0.02017	-373.916	1.00694
	46.9198	0.13076	46.9122	1.06063		-373.919	2.00693	-373.919	0.03481	-373.919	1.0061
	46.9064	0.10991	46.8987	1.07364		-373.936	2.00151	-373.936	-0.01688	-373.936	1.0086
	46.8931	0.11648	46.8853	1.07927		-373.954	2.00403	-373.954	0.02623	-373.954	1.02075
	46.8798	0.07067	46.8718	1.0503		-373.971	2.00439	-373.971	0.04505	-373.971	1.00604
	46.8664	0.11702	46.8584	1.06661		-373.988	2.00772	-373.988	0.04038	-373.988	1.01519
	46.8531	0.12798	46.8449	1.06643		-374.005	2.00501	-374.005	0.04823	-374.005	1.01457
	46.8397	0.11792	46.8315	1.06516		-374.022	2.0023	-374.022	0.06578	-374.022	1.00414
	46.8264	0.11588	46.818	1.03532		-374.039	2.00345	-374.039	0.01067	-374.039	0.99721
	46.813	0.08586	46.8046	1.065		-374.056	2.00116	-374.056	0.046	-374.056	1.00036
	46.8119	0.08539	46.7911	1.06694		-374.058	2.0113	-374.058	0.01115	-374.058	0.98491
	46.7986	0.14219	46.7911	1.0641		-374.075	2.01348	-374.075	0.03975	-374.075	0.99579
	46.7853	0.15291	46.7777	1.0742		-374.092	2.00676	-374.092	0.00709	-374.092	1.01331
	46.7719	0.07018	46.7642	1.07008		-374.109	2.00975	-374.109	0.00211	-374.109	1.0028
	46.7586	0.13661	46.7507	1.03739		-374.126	2.00282	-374.126	0.01951	-374.126	1.00101
	46.7452	0.17566	46.7373	1.04004		-374.143	2.00956	-374.143	0.00165	-374.143	1.00153
	46.7319	0.11239	46.7238	1.0567		-374.16	2.0119	-374.16	0.0222	-374.16	0.99559
	46.7186	0.18805	46.7104	1.07285		-374.177	2.00815	-374.177	0.00293	-374.177	1.01291
	46.7052	0.14348	46.6969	1.07085		-374.195	2.00758	-374.195	0.02279	-374.195	1.00098
	46.6919	0.07563	46.6835	1.06364		-374.196	2.00928	-374.196	0.00388	-374.196	1.00058
	46.6785	0.08182	46.67	1.05771		-374.213	2.00232	-374.213	0.01806	-374.213	0.99871
	46.6652	0.09129	46.6688	1.05755		-374.23	2.0089	-374.23	-0.00462	-374.23	1.00084
	46.6652	0.07892	46.6553	1.06941		-374.247	2.0078	-374.247	-0.00292	-374.247	0.99597
	46.6518	0.08352	46.6419	1.06812		-374.265	2.01136	-374.265	0.02031	-374.265	1.00246
	46.6385	0.06753	46.6285	1.03444		-374.282	2.00693	-374.282	0.00831	-374.282	1.00693
	46.6252	0.07759	46.615	1.04806		-374.299	2.00144	-374.299	0.00552	-374.299	1.00352
	46.6118	0.11073	46.6015	1.06304		-374.316	2.00816	-374.316	0.02886	-374.316	1.00478
	46.5985	0.13614	46.5881	1.04837		-374.333	2.00044	-374.333	0.00972	-374.333	1.0002
	46.5851	0.15854	46.5746	1.07746		-374.35	2.00056	-374.35	-0.02228	-374.35	0.99414
	46.5718	0.10707	46.5612	1.05074		-374.35	2.00864	-374.35	0.02907	-374.35	0.99772
	46.5585	0.11574	46.5477	1.05124		-374.367	2.00631	-374.367	0.0618	-374.367	1.00124
	46.5451	0.12565	46.5465	1.05164		-374.384	2.01181	-374.384	0.03728	-374.384	1.00303
	46.5318	0.11676	46.5331	1.07755		-374.401	2.00828	-374.401	0.02519	-374.401	0.99786
	46.5184	0.1081	46.5196	1.06698		-374.418	2.01656	-374.418	0.02674	-374.418	1.00829
	46.5184	0.12269	46.5061	1.06144		-374.435	2.006	-374.435	0.03223	-374.435	1.00189
	46.5051	0.11191	46.4927	1.06913		-374.453	2.00825	-374.453	0.04113	-374.453	1.00311
	46.4917	0.09347	46.4792	1.0553		-374.47	2.00509	-374.47	-0.00196	-374.47	0.99838
	46.4784	0.11672	46.4658	1.04062		-374.487	2.00106	-374.487	0.00328	-374.487	1.00594
	46.465	0.12271	46.4523	1.08216		-374.488	2.00308	-374.488	0.02884	-374.488	0.99111
	46.4517	0.12397	46.4389	1.09017		-374.506	2.00406	-374.506	0.02397	-374.506	0.99748
	46.4384	0.13682	46.4254	1.07229		-374.523	2.00474	-374.523	0.03996	-374.523	1.00176
	46.425	0.15249	46.412	1.06482		-374.54	2.01025	-374.54	0.01377	-374.54	1.0075
	46.4117	0.13072	46.412	1.09529		-374.557	2.00735	-374.557	0.03735	-374.557	0.99706
	46.3984	0.13347	46.3985	1.06821		-374.574	2.00796	-374.574	0.05186	-374.574	0.99496
	46.385	0.08997	46.3851	1.06117		-374.591	2.00429	-374.591	0.00472	-374.591	1.00265
	46.3839	0.09067	46.3716	1.04298		-374.608	2.00146	-374.608	0.01582	-374.608	1.00164
	46.3706	0.09669	46.3582	1.05154		-374.625	2.00301	-374.625	0.0024	-374.625	1.00031
	46.3572	0.13505	46.3447	1.06067		-374.627	2.00659	-374.627	0.01103	-374.627	1.00558
	46.3439	0.1161	46.3312	1.06722		-374.644	2.00634	-374.644	0.01962	-374.644	1.00824
	46.3305	0.12562	46.3178	1.03884		-374.661	2.00426	-374.661	0.03569	-374.661	1.00315
	46.3172	0.15527	46.3043	1.06		-374.678	2.00174	-374.678	0.03661	-374.678	0.99787
	46.3038	0.12446	46.2909	1.06117		-374.695	2.00364	-374.695	0.04527	-374.695	1.00684
	46.2905	0.12337	46.2897	1.07412		-374.712	2.00713	-374.712	-0.00218	-374.712	1.00668
	46.2772	0.17729	46.2762	1.06183		-374.729	2.00577	-374.729	-0.00423	-374.729	0.99612
	46.2638	0.10003	46.2628	1.07951		-374.747	2.00706	-374.747	0.0229	-374.747	1.00311
	46.2505	0.09386	46.2493	1.07585		-374.764	2.00578	-374.764	0.01026	-374.764	0.99503
	46.2494	0.07635	46.2358	1.05904		-374.765	2.00402	-374.765	-0.00614	-374.765	0.99519
	46.236	0.08278	46.2224	1.07831		-374.782	2.01048	-374.782	0.00419	-374.782	1.0024
	46.2227	0.13304	46.2089	1.07729		-374.8	2.00973	-374.8	-0.01948	-374.8	0.99042
	46.2093	0.09896	46.1955	1.04229		-374.817	2.00449	-374.817	0.01309	-374.817	0.99778
	46.196	0.13351	46.182	1.09345		-374.834	2.00495	-374.834	0.01484	-374.834	1.00777
	46.1827	0.14365	46.1686	1.08267		-374.851	2.0092	-374.851	0.04393	-374.851	1.0097
	46.1693	0.08883	46.1674	1.06831		-374.868	2.00772	-374.868	0.00231	-374.868	0.99829
	46.156	0.1364	46.1539	1.03519		-374.885	2.0162	-374.885	0.00863	-374.885	1.00334
	46.1426	0.14251	46.1405	1.04291		-374.902	2.00833	-374.902	-0.00503	-374.902	0.99651
	46.1293	0.10075	46.127	1.05686		-374.919	2.00555	-374.919	0.0198	-374.919	1.00753
	46.1159	0.10657	46.1135	1.05709		-374.919	2.00589	-374.919	-0.01301	-374.919	0.99673
	46.1148	0.11034	46.1001	1.0693		-374.936	2.00364	-374.936	-0.03056	-374.936	1.00687
	46.1015	0.07915	46.0866	1.05275		-374.953	2.00086	-374.953	0.01032	-374.953	0.98846
	46.0881	0.10831	46.0732	1.04529		-374.97	2.0037	-374.97	0.00531	-374.97	1.00616
	46.0748	0.09237	46.0597	1.05737		-374.988	2.0093	-374.988	-0.00507	-374.988	0.99549
	46.0615	0.1078	46.0463	1.06057		-375.005	2.00723	-375.005	0.034	-375.005	1.00554
	46.0481	0.09968	46.0451	1.04695		-375.022	2.00427	-375.022	0.04627	-375.022	1.01103
	46.0348	0.12232	46.0316	1.0415		-375.039	2.00277	-375.039	0.02164	-375.039	0.99917
	46.0214	0.15507	46.0181	1.0705		-375.056	2.00085	-375.056	0.04921	-375.056	1.00792
	46.0081	0.10342	46.0047	1.05801		-375.058	2.00627	-375.058	0.04798	-375.058	1.00563
	45.9948	0.10421	45.9912	1.05404		-375.075	2.01026	-375.075	0.02308	-375.075	0.99958
	45.9814	0.13256	45.9778	1.04407		-375.092	2.00185	-375.092	0.05059	-375.092	1.00224
	45.9803	0.14764	45.9643	1.07054		-375.109	2.01616	-375.109	0.02567	-375.109	1.00597
	45.967	0.15706	45.9509	1.05921		-375.126	2.01025	-375.126	0.05976	-375.126	1.00368
	45.9536	0.11218	45.9374	1.0526		-375.143	2.00775	-375.143	0.07096	-375.143	0.99271
	45.9403	0.12405	45.924	1.05765		-375.16	2.00943	-375.16	0.00758	-375.16	1.00856
	45.9269	0.1374	45.9105	1.05137		-375.177	2.00037	-375.177	0.01723	-375.177	0.99793
	45.9136	0.11708	45.8971	1.06476		-375.194	2.00911	-375.194	0.02251	-375.194	1.00719
	45.9003	0.12038	45.8983	1.0607		-375.196	2.00749	-375.196	0.01352	-375.196	1.00084
	45.8869	0.14026	45.8848	1.06928		-375.213	2.01115	-375.213	0.03256	-375.213	1.00024
	45.8736	0.09753	45.8714	1.05636		-375.23	2.00861	-375.23	0.0272	-375.23	1.00061
	45.8602	0.14733	45.8579	1.06161		-375.247	2.01111	-375.247	0.01991	-375.247	1.01014
	45.8469	0.09517	45.8445	1.05914		-375.264	2.00546	-375.264	0.05375	-375.264	0.99808
	45.8458	0.08119	45.831	1.08743		-375.282	2.00154	-375.282	0.02605	-375.282	0.99503
	45.8324	0.08539	45.8176	1.07619		-375.299	2.00688	-375.299	0.03574	-375.299	0.99343
	45.8191	0.13958	45.8041	1.07168		-375.316	2.00282	-375.316	0.02334	-375.316	0.99892
	45.8058	0.17667	45.7907	1.06452		-375.333	2.00698	-375.333	0.07077	-375.333	0.98694
	45.7924	0.09117	45.7772	1.05479		-375.334	2.00593	-375.334	0.01411	-375.334	1.00343
	45.7791	0.13518	45.776	1.06098		-375.352	2.00526	-375.352	-0.01453	-375.352	1.00128
	45.7657	0.10344	45.7625	1.06181		-375.369	2.01298	-375.369	0.01007	-375.369	1.00487
	45.7524	0.11448	45.7491	1.0678		-375.386	2.01527	-375.386	0.00982	-375.386	1.00579
	45.739	0.12104	45.7356	1.07979		-375.403	2.00972	-375.403	0.00168	-375.403	1.00215
	45.7257	0.1604	45.7222	1.05433		-375.42	2.00992	-375.42	0.03548	-375.42	1.00632
	45.7235	0.13154	45.7087	1.07622		-375.437	2.00326	-375.437	0.01404	-375.437	0.99963
	45.7101	0.09773	45.6953	1.06986		-375.454	2.00169	-375.454	0.03647	-375.454	0.99979
	45.6968	0.11855	45.6818	1.04599		-375.471	2.0045	-375.471	0.00859	-375.471	1.00398
	45.6835	0.10903	45.6684	1.04745		-375.488	2.00843	-375.488	0.03675	-375.488	1.00473
	45.6701	0.10289	45.6549	1.0581		-375.488	2.00459	-375.488	0.00555	-375.488	1.00374
	45.6568	0.06022	45.6414	1.07702		-375.505	2.00284	-375.505	-0.00782	-375.505	0.99993
	45.6434	0.14683	45.6414	1.04755		-375.522	2.00083	-375.522	0.02114	-375.522	1.00484
	45.6301	0.1565	45.628	1.0845		-375.54	2.00679	-375.54	0.01669	-375.54	0.99593
	45.6167	0.10722	45.6145	1.08329		-375.557	2.00797	-375.557	0.04515	-375.557	0.99176
	45.6034	0.11673	45.6011	1.06472		-375.574	2.00713	-375.574	0.02716	-375.574	1.00222
	45.6012	0.08436	45.5876	1.05239		-375.591	2.0002	-375.591	-0.01555	-375.591	0.99999
	45.5878	0.12851	45.5742	1.06094		-375.608	2.00427	-375.608	0.02249	-375.608	1.00153
	45.5745	0.09519	45.5607	1.04113		-375.625	2.00593	-375.625	-0.00129	-375.625	0.98442
	45.5611	0.17531	45.5473	1.06896		-375.627	2.00793	-375.627	0.00819	-375.627	0.99427
	45.5478	0.12605	45.5338	1.0757		-375.644	2.01037	-375.644	0.03291	-375.644	1.0007
	45.5345	0.13846	45.5204	1.04357		-375.661	2.00157	-375.661	0.00775	-375.661	0.99784
	45.5211	0.19851	45.5069	1.05351		-375.678	2.00542	-375.678	0.02967	-375.678	0.99534
	45.5078	0.07385	45.4935	1.05261		-375.695	1.9988	-375.695	0.02376	-375.695	1.00566
	45.4944	0.10757	45.4947	1.07849		-375.712	2.00765	-375.712	0.01188	-375.712	1.00574
	45.4811	0.1451	45.4812	1.0554		-375.729	2.00774	-375.729	0.02311	-375.729	1.01279
	45.4678	0.11031	45.4678	1.06028		-375.746	2.01563	-375.746	0.06135	-375.746	1.0105
	45.4544	0.10528	45.4543	1.05085		-375.763	2.01483	-375.763	0.07056	-375.763	1.00786
	45.4544	0.11721	45.4409	1.05097		-375.781	2.00562	-375.781	0.01575	-375.781	1.01186
	45.4411	0.11608	45.4274	1.05272		-375.781	2.00219	-375.781	0.00139	-375.781	1.01331
	45.4277	0.0751	45.414	1.04039		-375.798	2.00651	-375.798	-6.33143e-05	-375.798	1.00178
	45.4144	0.12592	45.4005	1.07435		-375.815	2.0047	-375.815	0.02457	-375.815	1.006
	45.401	0.13997	45.3871	1.06135		-375.832	2.00906	-375.832	0.0242	-375.832	1.00374
	45.3877	0.09733	45.3736	1.07224		-375.849	2.01254	-375.849	-0.01464	-375.849	0.99623
	45.3744	0.13152	45.3601	1.06504		-375.866	2.00652	-375.866	0.00489	-375.866	1.00147
	45.361	0.0619	45.3467	1.03959		-375.883	2.01623	-375.883	0.00135	-375.883	1.01194
	45.3477	0.11258	45.3479	1.04095		-375.9	2.00656	-375.9	0.00263	-375.9	1.01074
	45.3343	0.12214	45.3345	1.04046		-375.917	2.00998	-375.917	-0.00119	-375.917	0.99672
	45.3321	0.17781	45.321	1.04957		-375.919	2.00097	-375.919	-0.00179	-375.919	0.99633
	45.3188	0.1693	45.3076	1.04735		-375.936	2.00965	-375.936	0.02793	-375.936	1.00544
	45.3054	0.13842	45.2941	1.06542		-375.953	2.00855	-375.953	0.01268	-375.953	1.002
	45.2921	0.16349	45.2807	1.0587		-375.97	2.00547	-375.97	0.0521	-375.97	1.00258
	45.2788	0.12546	45.2672	1.0464		-375.987	2.01273	-375.987	0.02648	-375.987	1.00432
	45.2654	0.11141	45.2537	1.06171		-376.004	2.00516	-376.004	0.00536	-376.004	0.99812
	45.2521	0.12018	45.2403	1.07419		-376.022	2.01194	-376.022	0.02428	-376.022	1.00115
	45.2387	0.11226	45.2268	1.05192		-376.039	2.00764	-376.039	0.05457	-376.039	0.99726
	45.2254	0.13061	45.2256	1.05578		-376.056	2.00947	-376.056	0.11073	-376.056	0.99764
	45.212	0.11947	45.2122	1.0633		-376.057	2.00733	-376.057	0.07393	-376.057	0.99977
	45.2098	0.11682	45.1987	1.0522		-376.075	2.00869	-376.075	0.03903	-376.075	0.99409
	45.1965	0.11159	45.1853	1.07563		-376.092	2.0068	-376.092	0.00962	-376.092	0.9921
	45.1831	0.10715	45.1718	1.06021		-376.109	2.0072	-376.109	0.04058	-376.109	1.00196
	45.1698	0.08167	45.1583	1.07071		-376.126	2.00992	-376.126	0.04931	-376.126	0.99086
	45.1564	0.11083	45.1449	1.05974		-376.143	2.00681	-376.143	-0.00401	-376.143	0.99301
	45.1431	0.12593	45.1314	1.05009		-376.16	2.01081	-376.16	-0.00114	-376.16	0.98744
	45.1298	0.12911	45.118	1.07418		-376.177	2.00765	-376.177	0.04818	-376.177	0.99321
	45.1164	0.08265	45.1045	1.05729		-376.194	1.99442	-376.194	0.03169	-376.194	0.98326
	45.1031	0.05915	45.0911	1.07036		-376.211	1.99918	-376.211	0.00288	-376.211	0.9996
	45.0898	0.11784	45.0911	1.04664		-376.211	2.00183	-376.211	0.02443	-376.211	0.99269
	45.0764	0.11708	45.0776	1.05408		-376.228	2.00195	-376.228	0.05406	-376.228	0.99659
	45.0753	0.10548	45.0642	1.0732		-376.245	2.00792	-376.245	0.00861	-376.245	0.99496
	45.062	0.1275	45.0507	1.06229		-376.263	2.00953	-376.263	0.01558	-376.263	0.99689
	45.0486	0.14014	45.0373	1.06759		-376.28	2.0034	-376.28	0.01398	-376.28	1.00239
	45.0353	0.12633	45.0238	1.04875		-376.297	2.00961	-376.297	0.00898	-376.297	1.01076
	45.0219	0.11278	45.0104	1.08001		-376.314	2.00284	-376.314	0.00776	-376.314	1.00085
	45.0086	0.10995	44.9969	1.06483		-376.331	1.99996	-376.331	-0.0058	-376.331	1.0011
	44.9952	0.14412	44.9834	1.05873		-376.334	2.0112	-376.334	0.04782	-376.334	0.99305
	44.9819	0.11849	44.97	1.07583		-376.351	2.006	-376.351	0.03092	-376.351	1.00411
	44.9686	0.10763	44.9688	1.04115		-376.369	2.00205	-376.369	0.03748	-376.369	1.00074
	44.9552	0.10488	44.9553	1.0408		-376.386	1.99922	-376.386	0.06288	-376.386	0.99863
	44.953	0.10612	44.9419	1.0483		-376.403	2.00694	-376.403	0.01722	-376.403	1.00082
	44.9397	0.07818	44.9284	1.05851		-376.42	2.00711	-376.42	0.03492	-376.42	1.0074
	44.9263	0.07158	44.915	1.05722		-376.437	2.00501	-376.437	0.00708	-376.437	1.00017
	44.913	0.11023	44.9015	1.08063		-376.454	2.00542	-376.454	0.03983	-376.454	1.0014
	44.8996	0.11928	44.888	1.04925		-376.471	2.00225	-376.471	0.02762	-376.471	1.00551
	44.8863	0.07586	44.8746	1.04905		-376.473	2.00365	-376.473	0.01649	-376.473	1.00487
	44.8729	0.04283	44.8612	1.05959		-376.49	2.00048	-376.49	0.0002104	-376.49	1.00573
	44.8596	0.12194	44.8477	1.05702		-376.507	2.00694	-376.507	-0.00203	-376.507	1.00494
	44.8463	0.10444	44.8465	1.06108		-376.524	2.00333	-376.524	0.01178	-376.524	1.00752
	44.8329	0.11796	44.833	1.06257		-376.541	1.99913	-376.541	0.00207	-376.541	0.99409
	44.8196	0.12376	44.8196	1.07145		-376.558	2.00355	-376.558	-0.00132	-376.558	0.99666
	44.8185	0.09103	44.8061	1.06613		-376.575	2.01008	-376.575	0.01303	-376.575	1.00313
	44.8051	0.05077	44.7927	1.06493		-376.592	2.00793	-376.592	0.00751	-376.592	1.00214
	44.7918	0.05287	44.7792	1.08361		-376.61	2.00718	-376.61	-0.01895	-376.61	0.99172
	44.7784	0.06022	44.7657	1.05509		-376.611	2.00581	-376.611	0.00933	-376.611	1.00889
	44.7651	0.11153	44.7523	1.04627		-376.628	2.0094	-376.628	0.03151	-376.628	1.00507
	44.7518	0.09377	44.7388	1.07623		-376.645	2.00743	-376.645	0.01751	-376.645	1.00214
	44.7384	0.08851	44.7254	1.05257		-376.662	2.0059	-376.662	0.05285	-376.662	1.00553
	44.7251	0.10855	44.7119	1.0622		-376.68	2.00954	-376.68	0.0253	-376.68	1.00102
	44.7117	0.1027	44.7119	1.07727		-376.697	2.00671	-376.697	0.0024	-376.697	1.00425
	44.6984	0.10013	44.6985	1.07137		-376.714	2.00365	-376.714	0.02605	-376.714	0.99707
	44.685	0.10704	44.685	1.08304		-376.731	2.00783	-376.731	0.01365	-376.731	1.01049
	44.6839	0.09593	44.6716	1.06109		-376.748	2.00971	-376.748	-0.00226	-376.748	1.00672
	44.6706	0.07635	44.6581	1.08033		-376.75	1.99707	-376.75	-0.0175	-376.75	1.00052
	44.6572	0.09239	44.6447	1.05725		-376.767	2.00201	-376.767	0.00336	-376.767	1.00647
	44.6439	0.10821	44.6312	1.04942		-376.784	2.00399	-376.784	0.00706	-376.784	0.99458
	44.6306	0.13024	44.6178	1.01721		-376.801	2.00504	-376.801	0.00228	-376.801	0.998
	44.6172	0.0915	44.6043	1.06648		-376.818	2.00909	-376.818	0.02188	-376.818	1.00104
	44.6039	0.07043	44.5909	1.06845		-376.835	2.00705	-376.835	0.02421	-376.835	1.00412
	44.5905	0.09889	44.5774	1.0688		-376.852	2.00637	-376.852	-0.00754	-376.852	1.01151
	44.5772	0.08558	44.5774	1.04897		-376.869	2.00386	-376.869	0.06475	-376.869	1.0021
	44.5639	0.14463	44.5639	1.06127		-376.886	2.00925	-376.886	0.0195	-376.886	1.00386
	44.5505	0.12116	44.5505	1.06371		-376.903	2.0121	-376.903	0.03263	-376.903	0.99511
	44.5494	0.07107	44.537	1.06305		-376.903	2.00956	-376.903	0.03722	-376.903	0.99717
	44.5361	0.09903	44.5236	1.05063		-376.921	2.00848	-376.921	0.00981	-376.921	1.00111
	44.5227	0.1192	44.5101	1.04595		-376.938	2.00302	-376.938	0.01625	-376.938	1.00462
	44.5094	0.12172	44.4967	1.08249		-376.955	1.99674	-376.955	0.01217	-376.955	0.99912
	44.496	0.11168	44.4832	1.08817		-376.972	2.00641	-376.972	0.01865	-376.972	0.99893
	44.4827	0.16569	44.4698	1.06594		-376.989	2.00424	-376.989	0.03626	-376.989	0.99581
	44.4694	0.08518	44.4563	1.05629		-377.006	2.00314	-377.006	0.02469	-377.006	1.00119
	44.456	0.07814	44.4551	1.08035		-377.023	2.01049	-377.023	0.00507	-377.023	1.0054
	44.4427	0.11683	44.4416	1.05433		-377.027	2.00093	-377.027	0.00869	-377.027	1.00467
	44.4293	0.09194	44.4282	1.0607		-377.044	2.00107	-377.044	0.01192	-377.044	1.00051
	44.416	0.13003	44.4147	1.05795		-377.061	1.99803	-377.061	0.01678	-377.061	0.99538
	44.4149	0.14385	44.4013	1.08463		-377.078	2.00215	-377.078	0.01622	-377.078	1.00721
	44.4015	0.1057	44.3878	1.078		-377.095	2.00327	-377.095	0.04885	-377.095	1.00998
	44.3882	0.09899	44.3744	1.06118		-377.112	2.00698	-377.112	0.04286	-377.112	0.99875
	44.3749	0.10206	44.3609	1.04975		-377.129	2.0059	-377.129	0.01352	-377.129	1.00292
	44.3615	0.08123	44.3475	1.05051		-377.146	2.00827	-377.146	0.03293	-377.146	0.99699
	44.3482	0.07038	44.334	1.06538		-377.163	2.00974	-377.163	-0.00019186	-377.163	0.99735
	44.3348	0.10756	44.3206	1.05225		-377.165	2.00788	-377.165	0.00946	-377.165	1.00122
	44.3215	0.11716	44.3071	1.08838		-377.182	2.00975	-377.182	0.02602	-377.182	0.99255
	44.3081	0.10266	44.3083	1.06325		-377.199	1.99838	-377.199	0.02896	-377.199	0.99785
	44.2948	0.07675	44.2949	1.05871		-377.216	2.00401	-377.216	0.01572	-377.216	1.00179
	44.2926	0.1076	44.2814	1.06894		-377.233	2.01194	-377.233	0.01919	-377.233	1.01422
	44.2792	0.09026	44.268	1.07112		-377.25	2.00575	-377.25	0.04357	-377.25	0.99505
	44.2659	0.14991	44.2545	1.07367		-377.268	2.00017	-377.268	0.04998	-377.268	1.00567
	44.2525	0.07509	44.2411	1.06325		-377.285	1.99976	-377.285	0.04182	-377.285	1.00227
	44.2392	0.14374	44.2276	1.06429		-377.288	2.0054	-377.288	0.04029	-377.288	1.0073
	44.2259	0.10333	44.2142	1.07426		-377.305	2.00678	-377.305	0.03195	-377.305	0.99895
	44.2125	0.09152	44.2007	1.08245		-377.322	2.00502	-377.322	0.0539	-377.322	0.98862
	44.1992	0.02977	44.1872	1.08401		-377.339	2.00628	-377.339	0.03758	-377.339	1.00488
	44.1858	0.10662	44.1738	1.04504		-377.356	2.00575	-377.356	0.02612	-377.356	1.00852
	44.1725	0.12663	44.1738	1.06786		-377.373	2.00065	-377.373	0.00913	-377.373	1.0041
	44.1592	0.09472	44.1603	1.06037		-377.391	2.00823	-377.391	0.05059	-377.391	0.99975
	44.1458	0.10434	44.1469	1.0548		-377.408	2.01194	-377.408	-0.00891	-377.408	1.00163
	44.1458	0.10568	44.1334	1.06227		-377.425	2.00799	-377.425	0.02497	-377.425	1.00563
	44.1325	0.08951	44.12	1.05687		-377.426	2.00176	-377.426	0.04758	-377.426	1.00484
	44.1191	0.10168	44.1065	1.06617		-377.444	2.00564	-377.444	0.07065	-377.444	1.00341
	44.1058	0.12391	44.0931	1.07622		-377.461	2.00758	-377.461	0.03018	-377.461	1.00465
	44.0924	0.13004	44.0796	1.05357		-377.478	2.01254	-377.478	0.03664	-377.478	1.00408
	44.0791	0.12231	44.0662	1.07664		-377.495	2.00924	-377.495	0.07353	-377.495	0.99933
	44.0658	0.11001	44.0527	1.05209		-377.512	2.0068	-377.512	0.03789	-377.512	0.9973
	44.0524	0.13963	44.0393	1.03981		-377.529	2.00299	-377.529	-0.00675	-377.529	0.991
	44.0391	0.08933	44.0393	1.06745		-377.546	2.00644	-377.546	0.02232	-377.546	0.99758
	44.0257	0.09022	44.0258	1.07288		-377.55	2.01275	-377.55	0.05532	-377.55	1.00198
	44.0124	0.06616	44.0124	1.07838		-377.567	2.01314	-377.567	0.01935	-377.567	1.01029
	44.0113	0.15597	43.9989	1.06384		-377.584	2.00762	-377.584	0.00219	-377.584	0.99499
	43.998	0.13597				-377.601	2.00305	-377.601	-0.02346	-377.601	1.00312
						-377.618	2.00014	-377.618	0.03485	-377.618	1.00816
						-377.635	2.00252	-377.635	0.01748	-377.635	1.00556
						-377.652	2.00374	-377.652	-0.01523	-377.652	0.99254
						-377.669	2.00701	-377.669	0.03174	-377.669	0.99627
						-377.673	2.00584	-377.673	0.0043	-377.673	1.00722
						-377.69	1.99938	-377.69	0.00353	-377.69	1.00297
						-377.707	2.01277	-377.707	0.02748	-377.707	0.99595
						-377.724	2.00716	-377.724	0.04202	-377.724	0.99948
						-377.741	2.00917	-377.741	0.00679	-377.741	1.00346
						-377.758	2.00902	-377.758	0.00876	-377.758	0.99796
						-377.775	2.00834	-377.775	0.00639	-377.775	1.00573
						-377.792	2.00528	-377.792	-0.01133	-377.792	1.01005
						-377.809	2.01072	-377.809	-0.0121	-377.809	1.00499
						-377.811	2.00729	-377.811	-0.00585	-377.811	1.00156
						-377.828	2.00371	-377.828	-0.00916	-377.828	1.00214
						-377.845	2.00069	-377.845	0.04317	-377.845	0.99249
						-377.862	2.00533	-377.862	0.04039	-377.862	1.00327
						-377.879	2.00372	-377.879	0.02773	-377.879	1.01091
						-377.896	2.00487	-377.896	0.05217	-377.896	1.00672
						-377.914	2.00524	-377.914	-0.00524	-377.914	1.01488
						-377.931	2.00914	-377.931	0.03853	-377.931	1.00134
						-377.934	2.01587	-377.934	0.04324	-377.934	1.00389
						-377.951	2.00452	-377.951	0.01394	-377.951	1.00248
						-377.968	2.00425	-377.968	0.06291	-377.968	1.00432
						-377.985	2.00444	-377.985	0.04737	-377.985	1.00327
						-378.002	2.00893	-378.002	0.06102	-378.002	0.98979
						-378.02	2.00873	-378.02	0.05073	-378.02	0.99802
						-378.037	2.01235	-378.037	0.0433	-378.037	0.99879
						-378.054	2.00701	-378.054	0.00278	-378.054	1.00434
						-378.071	2.01072	-378.071	0.03333	-378.071	1.00057
						-378.073	2.00042	-378.073	0.05469	-378.073	0.99767
						-378.09	2.01379	-378.09	0.02933	-378.09	1.00787
						-378.107	2.00636	-378.107	0.01872	-378.107	1.00099
						-378.124	2.01149	-378.124	0.00149	-378.124	1.00817
						-378.141	2.01193	-378.141	0.01712	-378.141	1.00661
						-378.158	2.00916	-378.158	0.02568	-378.158	1.00502
						-378.175	2.00812	-378.175	0.03245	-378.175	0.99414
						-378.192	2.00739	-378.192	0.01874	-378.192	0.98804
						-378.196	2.00212	-378.196	0.00969	-378.196	0.99625
						-378.213	2.00459	-378.213	-0.01343	-378.213	1.00188
						-378.23	2.01019	-378.23	0.01807	-378.23	0.99712
						-378.247	2.00789	-378.247	0.02935	-378.247	1.00083
						-378.264	2.00774	-378.264	0.02994	-378.264	1.00097
						-378.281	2.01466	-378.281	0.0188	-378.281	1.00129
						-378.298	2.00652	-378.298	0.03209	-378.298	0.99676
						-378.315	2.00279	-378.315	0.01818	-378.315	1.00047
						-378.319	1.99858	-378.319	0.03891	-378.319	1.00759
						-378.336	2.00406	-378.336	0.03144	-378.336	1.00987
						-378.353	2.00308	-378.353	0.07742	-378.353	1.00539
						-378.37	2.00336	-378.37	0.01035	-378.37	0.99423
						-378.387	2.00121	-378.387	0.01588	-378.387	1.00066
						-378.404	2.01475	-378.404	0.00893	-378.404	1.0007
						-378.421	2.01291	-378.421	0.07668	-378.421	1.00451
						-378.438	2.03436	-378.438	0.05584	-378.438	0.99799
						-378.442	2.12091	-378.442	0.02928	-378.442	0.98586
						-378.459	2.4604	-378.459	0.03126	-378.459	0.99668
						-378.476	2.6058	-378.476	0.02673	-378.476	0.99728
						-378.493	2.13489	-378.493	0.04983	-378.493	1.00018
						-378.51	2.05627	-378.51	0.00542	-378.51	1.00252
						-378.527	2.03685	-378.527	0.02633	-378.527	1.00187
						-378.544	2.03024	-378.544	0.05975	-378.544	0.99968
						-378.549	2.0363	-378.549	0.04498	-378.549	0.99819
						-378.566	2.0276	-378.566	0.064	-378.566	1.00667
						-378.584	2.02003	-378.584	0.000938409	-378.584	0.99708
						-378.601	2.01115	-378.601	0.02997	-378.601	0.99584
						-378.618	2.00773	-378.618	0.06159	-378.618	0.99697
						-378.635	2.00345	-378.635	0.01224	-378.635	0.99391
						-378.652	2.00751	-378.652	0.01825	-378.652	0.99516
						-378.669	2.0111	-378.669	0.00475	-378.669	1.00876
						-378.672	2.01908	-378.672	0.01455	-378.672	1.00706
						-378.69	2.01383	-378.69	0.01717	-378.69	1.00482
						-378.707	2.01222	-378.707	0.00447	-378.707	1.00533
						-378.724	2.00607	-378.724	0.02641	-378.724	1.00024
						-378.741	2.00688	-378.741	0.0194	-378.741	0.99448
						-378.758	2.00022	-378.758	0.00117	-378.758	0.99835
						-378.775	1.99772	-378.775	0.02469	-378.775	1.0091
						-378.792	2.00268	-378.792	0.00439	-378.792	1.00279
						-378.795	2.0081	-378.795	0.02841	-378.795	1.00963
						-378.813	2.00642	-378.813	0.03783	-378.813	0.99642
						-378.83	2.00614	-378.83	0.035	-378.83	1.00699
						-378.847	2.00863	-378.847	0.0597	-378.847	1.00397
						-378.864	2.00918	-378.864	0.05677	-378.864	0.99302
						-378.881	2.00587	-378.881	0.05394	-378.881	0.9984
						-378.898	2.00493	-378.898	0.0387	-378.898	1.00248
						-378.915	2.00327	-378.915	0.07812	-378.915	1.0078
						-378.932	2.00386	-378.932	0.03406	-378.932	0.99688
						-378.934	2.00729	-378.934	0.03914	-378.934	0.99003
						-378.951	2.00803	-378.951	0.01519	-378.951	1.00021
						-378.968	2.0064	-378.968	0.00162	-378.968	0.99711
						-378.985	2.01443	-378.985	0.06438	-378.985	1.00141
						-379.002	2.01053	-379.002	0.0214	-379.002	1.0018
						-379.019	2.00935	-379.019	0.06223	-379.019	0.99312
						-379.036	2.00036	-379.036	0.05555	-379.036	1.00318
						-379.054	1.99956	-379.054	0.02864	-379.054	1.00585
						-379.071	2.00231	-379.071	0.02688	-379.071	1.00137
						-379.072	2.00422	-379.072	0.0377	-379.072	1.00958
						-379.089	2.00352	-379.089	0.01816	-379.089	0.99203
						-379.107	2.00093	-379.107	-0.02537	-379.107	0.99867
						-379.124	2.00582	-379.124	-0.01968	-379.124	1.01303
						-379.141	2.0044	-379.141	0.01522	-379.141	1.0044
						-379.158	2.00415	-379.158	0.0247	-379.158	0.99045
						-379.175	2.01196	-379.175	0.06772	-379.175	0.99718
						-379.192	2.00795	-379.192	0.0228	-379.192	0.99902
						-379.209	2.01248	-379.209	0.03941	-379.209	1.00149
						-379.211	2.00318	-379.211	0.04339	-379.211	1.00383
						-379.228	2.00307	-379.228	0.04807	-379.228	1.00745
						-379.245	2.0005	-379.245	0.03918	-379.245	0.99362
						-379.262	2.01378	-379.262	0.02125	-379.262	1.00098
						-379.279	2.00645	-379.279	0.00857	-379.279	0.99791
						-379.296	2.00693	-379.296	0.00772	-379.296	1.00416
						-379.313	2.0118	-379.313	-0.00104	-379.313	1.0059
						-379.33	2.00619	-379.33	0.01981	-379.33	1.00151
						-379.348	2.00799	-379.348	0.00816	-379.348	0.99485
						-379.349	2.00776	-379.349	-0.00269	-379.349	0.99756
						-379.366	2.00399	-379.366	0.03117	-379.366	0.99271
						-379.383	2.00472	-379.383	0.02706	-379.383	0.99688
						-379.401	2.00439	-379.401	0.0466	-379.401	1.00161
						-379.418	2.00185	-379.418	0.03452	-379.418	0.99576
						-379.435	2.00221	-379.435	0.05095	-379.435	0.99732
						-379.452	2.00445	-379.452	0.01659	-379.452	1.01078
						-379.469	2.00469	-379.469	0.03692	-379.469	1.01702
						-379.486	1.99986	-379.486	0.03595	-379.486	1.00047
						-379.488	2.0092	-379.488	0.0338	-379.488	1.00217
						-379.505	2.00532	-379.505	0.00651	-379.505	1.00237
						-379.522	1.99948	-379.522	0.00591	-379.522	0.99535
						-379.539	2.00223	-379.539	0.01408	-379.539	1.00278
						-379.556	2.00057	-379.556	0.02909	-379.556	0.99923
						-379.573	2.00069	-379.573	-0.00558	-379.573	0.99891
						-379.59	2.00443	-379.59	0.04215	-379.59	1.00307
						-379.607	2.0064	-379.607	0.00896	-379.607	1.00272
						-379.624	2.00758	-379.624	-0.00581	-379.624	1.00534
						-379.626	2.0033	-379.626	0.04154	-379.626	0.99328
						-379.643	2.00426	-379.643	0.04361	-379.643	1.00418
						-379.66	2.0012	-379.66	0.0229	-379.66	0.99664
						-379.677	1.9999	-379.677	0.00741	-379.677	0.99234
						-379.694	2.00827	-379.694	0.00571	-379.694	1.00076
						-379.712	1.99983	-379.712	0.01903	-379.712	1.00689
						-379.729	2.0016	-379.729	0.00516	-379.729	1.00409
						-379.746	2.0068	-379.746	0.00973	-379.746	1.00329
						-379.763	2.0124	-379.763	0.01426	-379.763	0.99936
						-379.765	2.0103	-379.765	0.01813	-379.765	1.00174
						-379.782	2.00211	-379.782	0.03601	-379.782	1.00346
						-379.799	2.00106	-379.799	-0.00571	-379.799	0.99053
						-379.816	2.00877	-379.816	-0.03071	-379.816	0.98915
						-379.833	2.00169	-379.833	-0.00923	-379.833	0.99835
						-379.85	2.00722	-379.85	0.00443	-379.85	1.0013
						-379.867	2.00786	-379.867	0.04779	-379.867	1.00958
						-379.884	2.00425	-379.884	0.02545	-379.884	0.98913
						-379.901	2.01007	-379.901	0.01636	-379.901	1.00041
						-379.903	2.00087	-379.903	-0.02578	-379.903	1.00029
						-379.92	2.00256	-379.92	0.0202	-379.92	1.00476
						-379.937	2.00715	-379.937	0.02182	-379.937	1.00874
						-379.954	2.00682	-379.954	0.05425	-379.954	1.00669
						-379.971	2.00406	-379.971	0.02701	-379.971	1.00478
						-379.988	2.01092	-379.988	0.02765	-379.988	1.00586
						-380.006	2.00682	-380.006	0.05286	-380.006	0.99672
						-380.023	2.00901	-380.023	0.04233	-380.023	0.99995
						-380.04	2.00799	-380.04	0.02736	-380.04	1.00512
						-380.057	2.00781	-380.057	0.04668	-380.057	1.00374
						-380.057	2.01024	-380.057	0.04166	-380.057	0.99986
						-380.074	2.00329	-380.074	0.0303	-380.074	0.99544
						-380.091	2.00361	-380.091	-0.01203	-380.091	1.00156
						-380.108	2.00977	-380.108	0.03064	-380.108	1.00667
						-380.125	2.01044	-380.125	0.00761	-380.125	0.99816
						-380.142	2.014	-380.142	0.01454	-380.142	1.00113
						-380.159	2.00558	-380.159	0.03439	-380.159	0.99423
						-380.176	2.00467	-380.176	0.02539	-380.176	1.0112
						-380.194	2.00885	-380.194	0.04252	-380.194	1.00136
						-380.211	2.00565	-380.211	0.01111	-380.211	1.00733
						-380.211	2.01107	-380.211	0.02907	-380.211	0.99334
						-380.228	2.01141	-380.228	0.02812	-380.228	0.99925
						-380.245	2.00126	-380.245	0.0078	-380.245	1.00021
						-380.262	2.00922	-380.262	0.03446	-380.262	0.99294
						-380.279	2.01361	-380.279	0.03944	-380.279	0.98846
						-380.296	2.00026	-380.296	0.01838	-380.296	0.99425
						-380.313	2.00492	-380.313	0.0419	-380.313	0.99666
						-380.33	2.00702	-380.33	0.04035	-380.33	0.99755
						-380.347	2.00783	-380.347	0.03279	-380.347	1.00186
						-380.364	1.999	-380.364	0.02707	-380.364	1.00916
						-380.364	1.99816	-380.364	0.04904	-380.364	1.00742
						-380.382	2.00176	-380.382	0.03896	-380.382	0.99465
						-380.399	1.99793	-380.399	0.03264	-380.399	0.9936
						-380.416	2.00412	-380.416	0.02259	-380.416	1.00994
						-380.433	2.01011	-380.433	0.02807	-380.433	1.00103
						-380.45	2.00842	-380.45	-0.00155	-380.45	0.99657
						-380.467	2.00174	-380.467	-0.01017	-380.467	0.99236
						-380.484	2.00865	-380.484	0.01716	-380.484	0.99425
						-380.501	2.00513	-380.501	-0.00482	-380.501	1.00589
						-380.518	1.99581	-380.518	0.01292	-380.518	1.00698
						-380.518	2.00243	-380.518	0.04442	-380.518	1.00191
						-380.535	2.01288	-380.535	0.0256	-380.535	1.00431
						-380.552	2.00683	-380.552	0.04643	-380.552	1.00093
						-380.57	2.00431	-380.57	0.0257	-380.57	1.0014
						-380.587	2.0058	-380.587	0.00746	-380.587	1.00294
						-380.604	2.00497	-380.604	0.0227	-380.604	1.00568
						-380.621	1.99963	-380.621	0.02869	-380.621	0.99966
						-380.638	2.00453	-380.638	-0.0106	-380.638	1.00929
						-380.655	2.00388	-380.655	-0.00305	-380.655	0.99265
						-380.657	2.00587	-380.657	0.04318	-380.657	0.99807
						-380.674	2.00397	-380.674	0.00858	-380.674	0.99845
						-380.691	2.00091	-380.691	0.00639	-380.691	1.00292
						-380.708	1.99585	-380.708	0.08567	-380.708	1.0069
						-380.725	2.00192	-380.725	0.0412	-380.725	1.00529
						-380.742	2.0058	-380.742	0.03796	-380.742	1.00336
						-380.759	2.00844	-380.759	0.02153	-380.759	1.00776
						-380.776	2.01005	-380.776	0.00709	-380.776	0.99813
						-380.793	2.00813	-380.793	-0.01005	-380.793	1.00362
						-380.795	2.01079	-380.795	-0.01043	-380.795	1.00106
						-380.812	2.00584	-380.812	0.02559	-380.812	1.00291
						-380.829	2.0063	-380.829	0.00502	-380.829	1.00212
						-380.846	2.00107	-380.846	-0.03279	-380.846	1.01026
						-380.864	2.0062	-380.864	0.01007	-380.864	1.0051
						-380.881	2.00668	-380.881	0.00444	-380.881	0.99681
						-380.898	2.00411	-380.898	0.05269	-380.898	0.99359
						-380.915	2.00621	-380.915	0.01443	-380.915	1.00319
						-380.932	2.00335	-380.932	0.05105	-380.932	1.00116
						-380.934	2.00559	-380.934	0.03565	-380.934	1.00235
						-380.951	2.00205	-380.951	0.02997	-380.951	0.99756
						-380.968	2.01009	-380.968	0.03037	-380.968	0.99361
						-380.985	2.0055	-380.985	0.0724	-380.985	1.00272
						-381.002	2.00352	-381.002	0.02568	-381.002	1.00183
						-381.019	1.99806	-381.019	0.01338	-381.019	0.99467
						-381.036	2.00134	-381.036	0.02061	-381.036	1.00304
						-381.053	2.00643	-381.053	0.05709	-381.053	1.00332
						-381.07	2.00517	-381.07	0.01772	-381.07	0.99505
						-381.072	2.00883	-381.072	-0.00704	-381.072	0.99859
						-381.089	2.01081	-381.089	0.000844613	-381.089	1.01373
						-381.106	2.00483	-381.106	0.00745	-381.106	1.00829
						-381.123	2.00679	-381.123	0.03627	-381.123	1.01107
						-381.14	2.00967	-381.14	0.02262	-381.14	0.98784
						-381.158	2.00715	-381.158	0.03235	-381.158	0.99683
						-381.175	2.00873	-381.175	-0.00498	-381.175	1.00249
						-381.192	2.00165	-381.192	0.02617	-381.192	1.00688
						-381.209	2.00721	-381.209	0.02677	-381.209	1.00293
						-381.226	2.00506	-381.226	-0.02165	-381.226	0.99733
						-381.226	2.00358	-381.226	-0.00156	-381.226	1.00074
						-381.243	2.0036	-381.243	0.0084	-381.243	0.99908
						-381.26	2.00754	-381.26	0.02165	-381.26	1.00536
						-381.277	2.00948	-381.277	0.02417	-381.277	0.99989
						-381.294	2.00809	-381.294	0.0097	-381.294	0.99769
						-381.311	2.01219	-381.311	0.06995	-381.311	0.99517
						-381.328	2.00547	-381.328	0.01149	-381.328	1.01268
						-381.346	2.00757	-381.346	0.02884	-381.346	1.00968
						-381.363	2.01035	-381.363	0.04497	-381.363	0.99692
						-381.38	2.00535	-381.38	0.09776	-381.38	0.99797
						-381.38	2.00255	-381.38	0.235	-381.38	0.98922
						-381.397	2.00286	-381.397	0.39939	-381.397	0.99745
						-381.414	2.00211	-381.414	0.5301	-381.414	0.99723
						-381.431	2.01284	-381.431	0.576	-381.431	0.99257
						-381.448	2.00593	-381.448	0.4483	-381.448	0.99663
						-381.465	2.00329	-381.465	0.409	-381.465	0.989
						-381.482	2.00768	-381.482	0.28359	-381.482	0.99905
						-381.499	2.00982	-381.499	0.1914	-381.499	1.00138
						-381.516	2.00966	-381.516	0.08614	-381.516	1.00314
						-381.534	2.00016	-381.534	0.05666	-381.534	0.99619
						-381.534	2.00884	-381.534	0.03692	-381.534	1.00537
						-381.551	2.01265	-381.551	0.04965	-381.551	0.99835
						-381.568	2.00616	-381.568	0.03746	-381.568	1.0003
						-381.585	2.00838	-381.585	0.0151	-381.585	1.00422
						-381.602	2.00289	-381.602	0.00733	-381.602	1.00189
						-381.619	2.00109	-381.619	0.03202	-381.619	1.0036
						-381.636	2.00722	-381.636	-0.01855	-381.636	1.00168
						-381.653	2.00681	-381.653	0.00279	-381.653	0.99646
						-381.67	2.01015	-381.67	0.01091	-381.67	0.9966
						-381.687	2.00839	-381.687	0.02354	-381.687	1.00675
						-381.687	2.00809	-381.687	0.03073	-381.687	0.99595
						-381.704	2.00896	-381.704	0.043	-381.704	1.00985
						-381.722	2.00606	-381.722	-0.00327	-381.722	0.99492
						-381.739	2.00717	-381.739	0.04146	-381.739	0.99452
						-381.756	2.01265	-381.756	0.04031	-381.756	1.0004
						-381.773	2.01551	-381.773	0.0383	-381.773	1.01178
						-381.79	2.00444	-381.79	0.03967	-381.79	1.00368
						-381.807	2.00305	-381.807	-0.01091	-381.807	0.99388
						-381.824	2.00555	-381.824	-0.01696	-381.824	1.00549
						-381.826	2.0067	-381.826	0.0296	-381.826	1.00866
						-381.843	2.00837	-381.843	0.01264	-381.843	1.00455
						-381.86	2.0062	-381.86	0.01546	-381.86	0.99898
						-381.877	2.00789	-381.877	0.02838	-381.877	1.00552
						-381.894	2.00377	-381.894	0.00665	-381.894	1.00083
						-381.911	2.00484	-381.911	-0.00896	-381.911	1.01196
						-381.928	2.00833	-381.928	0.01567	-381.928	1.00378
						-381.945	2.01709	-381.945	0.01378	-381.945	1.00781
						-381.963	2.01248	-381.963	0.03605	-381.963	1.01844
						-381.964	2.00931	-381.964	0.01043	-381.964	1.01697
						-381.981	2.00524	-381.981	0.03442	-381.981	1.01249
						-381.998	2.0037	-381.998	0.02846	-381.998	1.02798
						-382.015	2.00894	-382.015	0.04183	-382.015	1.0666
						-382.033	2.00656	-382.033	0.03289	-382.033	1.18661
						-382.05	2.00486	-382.05	0.05659	-382.05	1.54824
						-382.067	2.00635	-382.067	0.0352	-382.067	1.6984
						-382.084	2.00529	-382.084	0.0412	-382.084	1.35612
						-382.101	2.0058	-382.101	0.05855	-382.101	1.09148
						-382.118	2.01043	-382.118	0.01894	-382.118	1.03112
						-382.118	2.00351	-382.118	0.03161	-382.118	1.01406
						-382.135	2.00609	-382.135	0.00541	-382.135	1.01549
						-382.152	2.00831	-382.152	0.00821	-382.152	1.02142
						-382.169	2.00319	-382.169	0.0021	-382.169	1.03021
						-382.186	2.00918	-382.186	-0.00569	-382.186	1.0091
						-382.204	2.00523	-382.204	0.0365	-382.204	1.01125
						-382.221	2.00833	-382.221	0.06506	-382.221	1.02422
						-382.238	2.00924	-382.238	0.07521	-382.238	1.00692
						-382.255	2.0067	-382.255	0.02944	-382.255	1.00579
						-382.256	1.99939	-382.256	0.05345	-382.256	1.0117
						-382.274	1.992	-382.274	0.07153	-382.274	1.00502
						-382.291	2.00696	-382.291	0.05434	-382.291	1.00958
						-382.308	2.00987	-382.308	0.05138	-382.308	1.01162
						-382.325	2.00563	-382.325	0.03875	-382.325	1.00514
						-382.342	2.01366	-382.342	0.03559	-382.342	1.0033
						-382.359	2.01465	-382.359	0.04428	-382.359	1.00049
						-382.376	2.00519	-382.376	0.03114	-382.376	0.99844
						-382.393	1.99661	-382.393	0.02097	-382.393	1.00579
						-382.395	2.00462	-382.395	0.02491	-382.395	0.99609
						-382.412	2.00455	-382.412	0.0319	-382.412	1.00165
						-382.429	2.01259	-382.429	0.02285	-382.429	0.9854
						-382.446	2.01598	-382.446	0.00865	-382.446	0.99227
						-382.463	2.00824	-382.463	0.00293	-382.463	0.9987
						-382.48	2.00274	-382.48	0.0147	-382.48	0.99691
						-382.497	2.01008	-382.497	0.04056	-382.497	1.00226
						-382.515	1.99764	-382.515	0.01463	-382.515	1.00643
						-382.532	2.0001	-382.532	0.05427	-382.532	0.99693
						-382.533	2.0038	-382.533	0.01964	-382.533	0.99163
						-382.55	2.01557	-382.55	-0.01627	-382.55	1.00879
						-382.568	2.0072	-382.568	0.011	-382.568	1.00093
						-382.585	2.00693	-382.585	0.02976	-382.585	0.99532
						-382.602	2.00509	-382.602	-0.00959	-382.602	0.99563
						-382.619	2.01019	-382.619	0.02155	-382.619	0.99404
						-382.636	2.01182	-382.636	0.04468	-382.636	0.99194
						-382.653	2.00529	-382.653	0.0521	-382.653	0.99521
						-382.67	2.00775	-382.67	0.03605	-382.67	1.00217
						-382.672	2.00838	-382.672	0.00691	-382.672	1.0016
						-382.689	2.00993	-382.689	0.02818	-382.689	0.99963
						-382.706	2.00687	-382.706	-0.01084	-382.706	1.00404
						-382.723	2.00644	-382.723	0.02984	-382.723	1.00325
						-382.74	2.01169	-382.74	0.01189	-382.74	0.99433
						-382.757	2.01198	-382.757	0.0383	-382.757	1.00278
						-382.774	2.01037	-382.774	0.01996	-382.774	1.00224
						-382.791	2.01778	-382.791	0.04491	-382.791	1.00023
						-382.809	2.01081	-382.809	0.03169	-382.809	0.99709
						-382.826	2.01038	-382.826	0.04441	-382.826	0.99671
						-382.826	2.00819	-382.826	0.07136	-382.826	0.99762
						-382.843	2.00849	-382.843	0.0087	-382.843	1.003
						-382.86	2.00183	-382.86	0.04419	-382.86	0.99613
						-382.877	2.00096	-382.877	0.04028	-382.877	1.00058
						-382.894	2.00728	-382.894	0.0193	-382.894	0.99741
						-382.911	2.00282	-382.911	0.02157	-382.911	0.99452
						-382.928	2.01489	-382.928	0.02254	-382.928	0.99063
						-382.945	2.01383	-382.945	0.06257	-382.945	0.99307
						-382.962	2.00869	-382.962	0.01946	-382.962	1.01701
						-382.979	1.9997	-382.979	0.01046	-382.979	1.00763
						-382.979	2.00128	-382.979	0.01701	-382.979	0.99347
						-382.997	2.00187	-382.997	-0.00194	-382.997	1.00064
						-383.014	2.00208	-383.014	0.01468	-383.014	0.99557
						-383.031	2.00763	-383.031	0.01625	-383.031	0.99225
						-383.048	2.003	-383.048	-0.02031	-383.048	0.99397
						-383.065	2.00258	-383.065	0.02615	-383.065	0.99925
						-383.082	2.00706	-383.082	0.03185	-383.082	1.00169
						-383.099	2.01171	-383.099	0.0069	-383.099	1.00155
						-383.116	2.01302	-383.116	-0.01464	-383.116	1.0043
						-383.133	2.00689	-383.133	0.02802	-383.133	0.99914
						-383.133	2.01121	-383.133	0.0274	-383.133	1.0017
						-383.15	2.00321	-383.15	0.06476	-383.15	0.99027
						-383.167	2.0017	-383.167	0.03644	-383.167	0.9928
						-383.185	1.99576	-383.185	0.01569	-383.185	0.99429
						-383.202	1.99318	-383.202	-0.0188	-383.202	0.99173
						-383.219	2.00086	-383.219	0.03065	-383.219	0.99484
						-383.236	1.99866	-383.236	0.0447	-383.236	0.99439
						-383.253	1.99575	-383.253	0.03266	-383.253	0.99985
						-383.27	2.00424	-383.27	0.05049	-383.27	1.00079
						-383.272	2.00282	-383.272	0.04122	-383.272	0.99246
						-383.289	2.0065	-383.289	0.05871	-383.289	1.00213
						-383.306	2.0047	-383.306	0.02812	-383.306	0.99322
						-383.323	2.00268	-383.323	0.01587	-383.323	0.99983
						-383.34	2.00257	-383.34	0.01415	-383.34	0.99442
						-383.357	2.00826	-383.357	0.02842	-383.357	1.00882
						-383.374	2.01031	-383.374	0.04052	-383.374	1.00358
						-383.391	2.01248	-383.391	0.04112	-383.391	0.9886
						-383.395	2.01198	-383.395	0.03209	-383.395	0.98727
						-383.412	2.00468	-383.412	-0.00162	-383.412	0.99808
						-383.429	2.00948	-383.429	0.01554	-383.429	0.99536
						-383.446	2.00789	-383.446	0.03274	-383.446	0.99477
						-383.463	2.00269	-383.463	0.00635	-383.463	1.00824
						-383.48	2.00605	-383.48	0.02399	-383.48	0.99928
						-383.497	2.00738	-383.497	0.02796	-383.497	0.99017
						-383.514	2.00429	-383.514	0.02247	-383.514	1.00432
						-383.531	2.00524	-383.531	0.03045	-383.531	1.00562
						-383.549	2.01035	-383.549	0.01393	-383.549	1.00278
						-383.549	2.00877	-383.549	0.02282	-383.549	1.00473
						-383.566	2.00981	-383.566	0.01205	-383.566	1.0114
						-383.583	2.00635	-383.583	0.01911	-383.583	1.00437
						-383.6	1.9988	-383.6	0.03133	-383.6	1.0021
						-383.617	2.00407	-383.617	0.07183	-383.617	1.00286
						-383.634	2.00827	-383.634	0.05538	-383.634	1.00143
						-383.651	1.99854	-383.651	0.07625	-383.651	0.99827
						-383.668	2.00755	-383.668	0.06589	-383.668	0.99978
						-383.685	1.99505	-383.685	-0.002	-383.685	0.99736
						-383.687	2.01172	-383.687	0.03566	-383.687	0.99744
						-383.704	2.00737	-383.704	0.00378	-383.704	0.99575
						-383.721	2.00914	-383.721	-0.02083	-383.721	0.99904
						-383.738	2.00484	-383.738	0.01232	-383.738	0.99433
						-383.755	2.00279	-383.755	0.00941	-383.755	1.00356
						-383.772	2.00646	-383.772	-0.01858	-383.772	1.00684
						-383.79	2.00404	-383.79	-0.02134	-383.79	0.99369
						-383.807	2.00263	-383.807	0.02581	-383.807	0.99265
						-383.824	2.0061	-383.824	0.02628	-383.824	1.00348
						-383.825	2.00761	-383.825	0.000850354	-383.825	1.00126
						-383.843	2.01068	-383.843	-0.01269	-383.843	1.00926
						-383.86	2.00847	-383.86	-0.00695	-383.86	1.00655
						-383.877	2.0105	-383.877	0.00203	-383.877	1.00766
						-383.894	2.00716	-383.894	0.00049248	-383.894	1.00793
						-383.911	2.0078	-383.911	0.01216	-383.911	1.00571
						-383.928	2.00389	-383.928	0.02522	-383.928	0.99608
						-383.945	2.00821	-383.945	0.03342	-383.945	1.00318
						-383.962	2.01272	-383.962	0.04341	-383.962	1.00488
						-383.979	2.00747	-383.979	0.02048	-383.979	1.00472
						-383.979	2.00651	-383.979	0.02998	-383.979	1.00904
						-383.996	2.00544	-383.996	0.02669	-383.996	1.00009
						-384.013	2.00895	-384.013	-0.00696	-384.013	1.00102
						-384.031	2.00202	-384.031	-0.01494	-384.031	1.00115
						-384.048	2.00453	-384.048	-0.02407	-384.048	1.00041
						-384.065	1.99679	-384.065	0.00796	-384.065	1.01065
						-384.082	2.00754	-384.082	0.01806	-384.082	1.00994
						-384.099	2.01567	-384.099	0.03529	-384.099	1.00506
						-384.116	2.01195	-384.116	0.03214	-384.116	1.01557
						-384.118	2.00585	-384.118	0.04839	-384.118	1.0062
						-384.135	2.0079	-384.135	0.01004	-384.135	1.00811
						-384.152	2.00681	-384.152	0.03125	-384.152	1.01152
						-384.169	2.0037	-384.169	0.04193	-384.169	1.01332
						-384.186	2.00471	-384.186	0.01848	-384.186	1.00599
						-384.203	2.00161	-384.203	0.00513	-384.203	1.00359
						-384.22	2.00316	-384.22	0.02377	-384.22	1.0051
						-384.237	2.00904	-384.237	-0.00675	-384.237	1.00038
						-384.254	2.00569	-384.254	-0.01512	-384.254	1.0007
						-384.256	2.00584	-384.256	0.02118	-384.256	1.00968
						-384.273	2.00128	-384.273	0.01821	-384.273	1.01572
						-384.29	2.00027	-384.29	0.04126	-384.29	1.00528
						-384.307	2.00457	-384.307	0.03721	-384.307	1.01081
						-384.325	2.0129	-384.325	0.00412	-384.325	1.00192
						-384.342	2.00983	-384.342	0.01589	-384.342	0.99606
						-384.359	2.01171	-384.359	0.04756	-384.359	1.00585
						-384.376	2.00782	-384.376	0.01434	-384.376	1.01322
						-384.393	2.00853	-384.393	0.01701	-384.393	1.00348
						-384.41	2.00828	-384.41	0.02839	-384.41	1.0106
						-384.41	2.00267	-384.41	0.03773	-384.41	1.00474
						-384.427	2.00532	-384.427	0.05593	-384.427	1.0131
						-384.444	2.00246	-384.444	-0.01259	-384.444	0.99944
						-384.461	2.00068	-384.461	0.00828	-384.461	0.99724
						-384.478	2.00131	-384.478	0.01363	-384.478	1.00787
						-384.495	2.01088	-384.495	0.03781	-384.495	0.99474
						-384.513	2.00936	-384.513	0.02207	-384.513	0.99483
						-384.53	2.00878	-384.53	0.02383	-384.53	1.00183
						-384.547	2.00922	-384.547	-0.00787	-384.547	0.99466
						-384.548	2.00768	-384.548	-0.01044	-384.548	0.99077
						-384.566	2.01366	-384.566	-0.01447	-384.566	1.00298
						-384.583	2.01716	-384.583	0.01229	-384.583	0.99807
						-384.6	2.01051	-384.6	0.01596	-384.6	1.00167
						-384.617	2.00813	-384.617	0.01989	-384.617	0.99684
						-384.634	2.00555	-384.634	0.04441	-384.634	0.99942
						-384.651	2.0051	-384.651	0.02032	-384.651	1.00638
						-384.668	1.99958	-384.668	0.02193	-384.668	0.98692
						-384.685	1.99854	-384.685	0.00343	-384.685	0.99817
						-384.687	1.99995	-384.687	0.05974	-384.687	0.99515
						-384.704	2.00566	-384.704	0.05221	-384.704	1.00458
						-384.721	2.00645	-384.721	0.04813	-384.721	1.00725
						-384.738	2.01161	-384.738	0.02362	-384.738	0.99978
						-384.755	2.00716	-384.755	0.02692	-384.755	0.99701
						-384.772	2.00633	-384.772	0.02867	-384.772	1.00545
						-384.789	2.00735	-384.789	0.04928	-384.789	1.00835
						-384.807	2.00586	-384.807	0.05988	-384.807	1.00123
						-384.824	2.00744	-384.824	0.03287	-384.824	1.00192
						-384.825	2.01412	-384.825	0.04121	-384.825	1.00617
						-384.842	2.00934	-384.842	-0.00405	-384.842	1.00174
						-384.86	1.99959	-384.86	0.00704	-384.86	0.98671
						-384.877	2.00743	-384.877	0.01382	-384.877	1.00585
						-384.894	2.0002	-384.894	-0.000482516	-384.894	0.99859
						-384.911	2.00817	-384.911	0.04281	-384.911	1.00663
						-384.928	2.00472	-384.928	0.05236	-384.928	1.00733
						-384.945	2.00303	-384.945	0.03339	-384.945	1.00273
						-384.962	2.00231	-384.962	0.0673	-384.962	0.99748
						-384.964	2.00863	-384.964	0.06029	-384.964	1.00066
						-384.981	2.00995	-384.981	0.04732	-384.981	0.98733
						-384.998	2.00615	-384.998	0.00117	-384.998	0.99319
						-385.015	2.01201	-385.015	0.02325	-385.015	1.00393
						-385.032	2.0122	-385.032	0.03616	-385.032	1.00042
						-385.049	2.00545	-385.049	0.03892	-385.049	0.99629
						-385.066	2.00949	-385.066	0.02829	-385.066	0.99546
						-385.083	2.01252	-385.083	-0.00101	-385.083	1.00374
						-385.087	2.01088	-385.087	-0.0073	-385.087	1.00922
						-385.104	2.00847	-385.104	0.00121	-385.104	0.99237
						-385.121	2.00514	-385.121	0.03794	-385.121	1.00098
						-385.138	2.00428	-385.138	0.03709	-385.138	1.00898
						-385.155	2.00628	-385.155	0.03422	-385.155	1.01483
						-385.172	2.00489	-385.172	0.08082	-385.172	1.006
						-385.189	2.00421	-385.189	0.0176	-385.189	1.01307
						-385.206	2.00327	-385.206	0.01746	-385.206	0.99447
						-385.21	2.00746	-385.21	0.04573	-385.21	0.98575
						-385.227	2.00772	-385.227	0.04271	-385.227	1.00274
						-385.244	2.0001	-385.244	0.05752	-385.244	1.00016
						-385.261	2.00433	-385.261	0.02321	-385.261	1.00546
						-385.278	2.00564	-385.278	0.02423	-385.278	1.00142
						-385.295	2.00456	-385.295	0.01078	-385.295	1.00881
						-385.312	2.00347	-385.312	0.01185	-385.312	1.00653
						-385.33	2.00928	-385.33	0.02357	-385.33	1.00472
						-385.333	2.00665	-385.333	0.04531	-385.333	1.00783
						-385.35	2.00274	-385.35	-0.01035	-385.35	1.00994
						-385.367	2.00614	-385.367	-0.00983	-385.367	1.00274
						-385.384	2.00761	-385.384	0.0158	-385.384	0.99814
						-385.401	1.99814	-385.401	0.00386	-385.401	0.99803
						-385.418	1.99863	-385.418	-0.00345	-385.418	0.99862
						-385.435	1.99981	-385.435	0.04986	-385.435	0.99804
						-385.453	2.00687	-385.453	-0.01401	-385.453	0.99803
						-385.456	2.00676	-385.456	0.00214	-385.456	1.00674
						-385.473	2.00939	-385.473	-0.00944	-385.473	0.99934
						-385.49	2.01409	-385.49	0.00736	-385.49	1.00044
						-385.507	2.01383	-385.507	0.04171	-385.507	0.99685
						-385.524	2.01534	-385.524	0.06758	-385.524	1.00315
						-385.541	2.02433	-385.541	0.03517	-385.541	1.00307
						-385.559	2.04491	-385.559	0.01805	-385.559	1.00533
						-385.576	2.23358	-385.576	0.01038	-385.576	0.99611
						-385.593	2.792	-385.593	0.00439	-385.593	0.99377
						-385.594	2.21561	-385.594	0.02258	-385.594	0.99425
						-385.612	2.07691	-385.612	0.00759	-385.612	0.99622
						-385.629	2.03595	-385.629	0.02489	-385.629	0.99478
						-385.646	2.0224	-385.646	0.00879	-385.646	0.99471
						-385.663	2.02979	-385.663	0.01073	-385.663	1.00763
						-385.68	2.02839	-385.68	0.01479	-385.68	1.00909
						-385.697	2.02327	-385.697	0.01474	-385.697	1.00964
						-385.702	2.01676	-385.702	0.00464	-385.702	1.00192
						-385.719	2.01584	-385.719	0.00249	-385.719	0.9961
						-385.736	2.01424	-385.736	0.02759	-385.736	0.99089
						-385.753	2.00355	-385.753	0.0282	-385.753	0.9784
						-385.77	2.00725	-385.77	0.02223	-385.77	0.99312
						-385.788	2.00545	-385.788	0.02444	-385.788	0.9969
						-385.805	2.00265	-385.805	0.00483	-385.805	1.00829
						-385.822	2.00725	-385.822	-0.02299	-385.822	0.99985
						-385.825	2.0141	-385.825	-0.02937	-385.825	0.99514
						-385.842	2.00525	-385.842	-0.01519	-385.842	0.99866
						-385.859	2.01153	-385.859	0.00389	-385.859	1.01764
						-385.876	2.01381	-385.876	0.00827	-385.876	1.00736
						-385.894	2.00342	-385.894	0.04387	-385.894	1.00095
						-385.911	2.00312	-385.911	0.02576	-385.911	1.00775
						-385.928	2.00942	-385.928	0.00347	-385.928	1.00502
						-385.945	2.00977	-385.945	0.02845	-385.945	0.99918
						-385.948	2.00406	-385.948	0.02295	-385.948	1.00805
						-385.965	2.00242	-385.965	0.011	-385.965	1.00701
						-385.982	2.00678	-385.982	-0.03893	-385.982	1.01029
						-385.999	2.00315	-385.999	-0.00465	-385.999	0.99053
						-386.017	2.0101	-386.017	-0.00811	-386.017	1.00098
						-386.034	2.0151	-386.034	0.01732	-386.034	1.0001
						-386.051	2.01245	-386.051	0.01083	-386.051	0.9966
						-386.068	2.00679	-386.068	-0.03416	-386.068	1.01191
						-386.085	2.00897	-386.085	0.00819	-386.085	0.99892
						-386.087	1.99986	-386.087	0.04152	-386.087	0.9971
						-386.104	2.00507	-386.104	0.02284	-386.104	1.00774
						-386.121	2.00286	-386.121	0.07162	-386.121	1.00254
						-386.138	2.00083	-386.138	0.0577	-386.138	1.00453
						-386.155	2.00165	-386.155	0.0658	-386.155	1.006
						-386.172	2.00868	-386.172	0.01448	-386.172	0.99761
						-386.189	2.00896	-386.189	-0.03556	-386.189	0.99775
						-386.206	2.00935	-386.206	-0.03263	-386.206	0.99631
						-386.223	2.00742	-386.223	0.01804	-386.223	1.00707
						-386.225	2.00442	-386.225	-0.02186	-386.225	0.99738
						-386.242	2.00663	-386.242	-0.01751	-386.242	1.00823
						-386.259	2.00721	-386.259	0.0204	-386.259	1.00195
						-386.276	2.00867	-386.276	0.00718	-386.276	0.99242
						-386.293	2.01025	-386.293	0.02731	-386.293	1.01016
						-386.311	2.01436	-386.311	0.00619	-386.311	0.99487
						-386.328	2.01894	-386.328	0.04067	-386.328	1.00209
						-386.345	2.00778	-386.345	0.04083	-386.345	1.00345
						-386.362	2.01011	-386.362	0.03924	-386.362	1.00657
						-386.364	2.00166	-386.364	0.03448	-386.364	0.99959
						-386.381	2.00536	-386.381	0.03144	-386.381	1.00043
						-386.398	2.00626	-386.398	0.03872	-386.398	0.99226
						-386.415	2.00479	-386.415	0.02755	-386.415	0.99194
						-386.432	2.00498	-386.432	0.03678	-386.432	0.99897
						-386.449	2.0041	-386.449	0.03857	-386.449	1.0007
						-386.466	2.00132	-386.466	0.02898	-386.466	0.9994
						-386.483	2.00291	-386.483	0.01179	-386.483	1.0059
						-386.5	2.01305	-386.5	0.02169	-386.5	1.01009
						-386.517	2.0106	-386.517	0.04531	-386.517	0.995
						-386.517	2.01797	-386.517	0.04905	-386.517	0.99951
						-386.534	2.00975	-386.534	0.0436	-386.534	1.01006
						-386.552	2.00351	-386.552	0.00714	-386.552	1.00799
						-386.569	2.00469	-386.569	-0.00849	-386.569	1.00556
						-386.586	2.00961	-386.586	-0.02288	-386.586	1.00149
						-386.603	2.0033	-386.603	0.01633	-386.603	1.00091
						-386.62	1.99684	-386.62	-0.02712	-386.62	0.99514
						-386.637	2.00276	-386.637	-0.00774	-386.637	1.00757
						-386.654	2.0062	-386.654	0.00654	-386.654	1.00916
						-386.656	2.0125	-386.656	-0.03745	-386.656	1.00833
						-386.673	2.00412	-386.673	-0.00943	-386.673	1.00479
						-386.69	2.00524	-386.69	0.00481	-386.69	1.00353
						-386.707	2.00358	-386.707	-0.01249	-386.707	1.01102
						-386.724	2.00971	-386.724	-0.00507	-386.724	1.00505
						-386.741	2.01123	-386.741	0.02248	-386.741	1.00155
						-386.758	2.00928	-386.758	-0.02395	-386.758	0.99688
						-386.775	2.00298	-386.775	0.03701	-386.775	0.99367
						-386.793	2.00528	-386.793	0.05196	-386.793	1.00368
						-386.794	2.0025	-386.794	0.03461	-386.794	0.99903
						-386.811	2.00953	-386.811	0.05334	-386.811	1.00362
						-386.828	2.00645	-386.828	0.0137	-386.828	1.00086
						-386.846	2.00872	-386.846	0.03247	-386.846	1.00367
						-386.863	2.00913	-386.863	0.05458	-386.863	0.99807
						-386.88	2.00792	-386.88	0.02929	-386.88	0.99828
						-386.897	2.0112	-386.897	0.00338	-386.897	1.00045
						-386.914	2.0124	-386.914	0.000861151	-386.914	0.99619
						-386.931	2.01124	-386.931	0.0212	-386.931	1.00013
						-386.933	2.01373	-386.933	0.01251	-386.933	1.00698
						-386.95	2.00841	-386.95	0.01679	-386.95	1.00038
						-386.967	2.00382	-386.967	0.02041	-386.967	0.99569
						-386.984	2.00813	-386.984	0.01604	-386.984	0.99602
						-387.001	2.00947	-387.001	-0.00749	-387.001	1.00987
						-387.018	2.01508	-387.018	-0.0249	-387.018	1.01246
						-387.035	2.01082	-387.035	-0.03391	-387.035	0.99982
						-387.052	2.00306	-387.052	0.02076	-387.052	1.00931
						-387.069	2.01555	-387.069	0.03857	-387.069	1.00193
						-387.087	2.00586	-387.087	-0.01313	-387.087	1.00561
						-387.087	2.00629	-387.087	-0.01701	-387.087	0.99636
						-387.104	2.00949	-387.104	0.01781	-387.104	1.0017
						-387.121	2.00781	-387.121	0.01308	-387.121	0.9966
						-387.138	2.00579	-387.138	0.01358	-387.138	1.00735
						-387.155	2.00636	-387.155	0.02222	-387.155	1.00085
						-387.172	2.00888	-387.172	0.0326	-387.172	0.99608
						-387.189	2.00916	-387.189	0.05221	-387.189	0.99062
						-387.206	2.00997	-387.206	0.0185	-387.206	0.99261
						-387.223	2.01282	-387.223	0.0142	-387.223	0.99769
						-387.225	2.01091	-387.225	0.00591	-387.225	0.99691
						-387.242	2.0026	-387.242	0.01795	-387.242	0.99732
						-387.259	2.00111	-387.259	0.03204	-387.259	1.01159
						-387.276	2.00463	-387.276	0.03294	-387.276	0.99634
						-387.293	2.00243	-387.293	0.01099	-387.293	1.00082
						-387.31	2.00533	-387.31	-0.01927	-387.31	0.98766
						-387.327	2.00306	-387.327	-0.00552	-387.327	0.98974
						-387.345	2.0064	-387.345	0.01136	-387.345	1.0042
						-387.362	2.0076	-387.362	-0.01199	-387.362	1.00439
						-387.379	2.00726	-387.379	0.02697	-387.379	1.00114
						-387.379	2.00074	-387.379	0.0386	-387.379	0.99134
						-387.396	2.00393	-387.396	0.03526	-387.396	0.99957
						-387.413	2.00236	-387.413	0.04773	-387.413	1.00041
						-387.43	2.0051	-387.43	0.06772	-387.43	1.0089
						-387.447	2.0057	-387.447	0.02474	-387.447	1.00387
						-387.464	2.00894	-387.464	0.03165	-387.464	1.00642
						-387.481	2.00399	-387.481	0.0337	-387.481	0.99911
						-387.498	2.00186	-387.498	0.02478	-387.498	0.99494
						-387.515	2.00808	-387.515	0.04772	-387.515	0.99427
						-387.533	2.00391	-387.533	0.05082	-387.533	1.00147
						-387.533	2.01588	-387.533	0.01286	-387.533	0.98432
						-387.55	2.00442	-387.55	0.01298	-387.55	0.98509
						-387.567	2.00469	-387.567	-0.00765	-387.567	0.99209
						-387.584	2.00113	-387.584	0.01918	-387.584	0.99388
						-387.601	2.00081	-387.601	0.000961967	-387.601	1.00438
						-387.618	2.00543	-387.618	-0.000717822	-387.618	1.00268
						-387.635	2.0069	-387.635	0.02176	-387.635	1.0019
						-387.652	2.00824	-387.652	0.02803	-387.652	0.98825
						-387.669	2.0125	-387.669	0.02042	-387.669	0.99266
						-387.671	2.00349	-387.671	0.02507	-387.671	1.00157
						-387.688	2.00564	-387.688	0.04941	-387.688	0.99866
						-387.705	2.00371	-387.705	0.00805	-387.705	1.00291
						-387.722	2.00709	-387.722	-0.01614	-387.722	1.00343
						-387.739	2.00967	-387.739	0.02264	-387.739	0.99409
						-387.756	2.01269	-387.756	0.05184	-387.756	1.0011
						-387.774	2.01538	-387.774	0.05096	-387.774	0.99926
						-387.791	2.00989	-387.791	0.03979	-387.791	0.9903
						-387.808	2.00121	-387.808	0.03834	-387.808	1.00919
						-387.825	2.00679	-387.825	0.00206	-387.825	1.0008
						-387.825	2.00681	-387.825	0.03251	-387.825	1.00598
						-387.842	2.00926	-387.842	0.06161	-387.842	0.99291
						-387.859	2.00496	-387.859	0.01981	-387.859	0.99139
						-387.876	2.00531	-387.876	0.00552	-387.876	0.98969
						-387.893	2.00469	-387.893	0.00261	-387.893	0.98756
						-387.91	2.00491	-387.91	0.01618	-387.91	0.98867
						-387.927	2.01097	-387.927	-0.01228	-387.927	1.00149
						-387.944	2.00091	-387.944	0.02087	-387.944	0.99289
						-387.962	1.99557	-387.962	0.00802	-387.962	0.99411
						-387.979	2.00309	-387.979	0.00558	-387.979	1.00379
						-387.979	2.00558	-387.979	0.03715	-387.979	1.00715
						-387.996	2.00104	-387.996	-0.00604	-387.996	1.00152
						-388.013	2.00437	-388.013	0.05432	-388.013	0.99555
						-388.03	2.01399	-388.03	0.02041	-388.03	0.99239
						-388.047	2.01171	-388.047	-0.00953	-388.047	1.00535
						-388.064	2.00398	-388.064	0.0054	-388.064	1.00665
						-388.081	1.99896	-388.081	0.02765	-388.081	1.01031
						-388.098	2.00908	-388.098	0.04228	-388.098	1.00332
						-388.115	2.0077	-388.115	0.06057	-388.115	1.00493
						-388.117	2.0024	-388.117	-0.00943	-388.117	1.00012
						-388.134	2.00857	-388.134	0.05427	-388.134	1.00148
						-388.151	2.00676	-388.151	0.03238	-388.151	1.00485
						-388.168	2.0138	-388.168	0.05242	-388.168	1.00869
						-388.185	2.00471	-388.185	0.01647	-388.185	1.00344
						-388.203	2.00558	-388.203	0.05054	-388.203	1.00777
						-388.22	2.00436	-388.22	0.0226	-388.22	0.99847
						-388.237	1.99679	-388.237	0.03182	-388.237	0.99703
						-388.254	2.00573	-388.254	0.00435	-388.254	1.00127
						-388.271	2.01237	-388.271	-0.02817	-388.271	0.99881
						-388.271	2.002	-388.271	0.02493	-388.271	0.99704
						-388.288	2.00913	-388.288	0.01795	-388.288	0.99781
						-388.305	2.01266	-388.305	0.02246	-388.305	0.99174
						-388.322	1.99982	-388.322	0.03778	-388.322	1.00124
						-388.339	1.99907	-388.339	0.01976	-388.339	0.99719
						-388.356	1.99959	-388.356	0.0308	-388.356	0.9979
						-388.373	2.0018	-388.373	0.02308	-388.373	0.9942
						-388.391	2.00003	-388.391	0.05267	-388.391	0.99553
						-388.408	2.0014	-388.408	0.0413	-388.408	0.98504
						-388.409	2.00695	-388.409	0.00899	-388.409	1.00095
						-388.426	2.00711	-388.426	0.03036	-388.426	0.99842
						-388.444	2.00376	-388.444	0.03048	-388.444	0.99886
						-388.461	2.00565	-388.461	0.05147	-388.461	0.99809
						-388.478	2.00797	-388.478	0.04164	-388.478	1.00844
						-388.495	2.00093	-388.495	0.05939	-388.495	1.00381
						-388.512	2.01049	-388.512	0.03485	-388.512	0.99723
						-388.529	2.01204	-388.529	0.03363	-388.529	1.01122
						-388.546	2.00402	-388.546	0.07863	-388.546	1.00679
						-388.548	2.00711	-388.548	0.09145	-388.548	0.99592
						-388.565	2.00418	-388.565	0.19113	-388.565	0.99915
						-388.582	2.0023	-388.582	0.30039	-388.582	1.00913
						-388.599	2.00139	-388.599	0.4732	-388.599	1.00057
						-388.616	1.99961	-388.616	0.56064	-388.616	1.01006
						-388.633	2.00017	-388.633	0.47767	-388.633	1.00543
						-388.65	2.00532	-388.65	0.46266	-388.65	0.99979
						-388.667	2.00149	-388.667	0.34104	-388.667	1.00389
						-388.685	2.00446	-388.685	0.24034	-388.685	1.00167
						-388.686	2.0047	-388.686	0.1459	-388.686	1.00597
						-388.703	2.0086	-388.703	0.08146	-388.703	1.00641
						-388.72	2.01045	-388.72	0.07862	-388.72	1.01406
						-388.738	2.01124	-388.738	0.05764	-388.738	0.99649
						-388.755	2.01102	-388.755	0.03917	-388.755	1.00438
						-388.772	2.0078	-388.772	0.01899	-388.772	1.00136
						-388.789	2.01055	-388.789	-0.00254	-388.789	0.99457
						-388.806	2.00976	-388.806	0.0112	-388.806	0.99119
						-388.823	2.00871	-388.823	-0.02012	-388.823	0.98824
						-388.825	2.00183	-388.825	0.02431	-388.825	0.9905
						-388.842	2.00663	-388.842	0.04685	-388.842	0.99863
						-388.859	2.0024	-388.859	0.00664	-388.859	0.99098
						-388.876	2.00351	-388.876	0.01818	-388.876	1.0017
						-388.893	2.00844	-388.893	0.01007	-388.893	1.0041
						-388.91	2.00637	-388.91	0.01957	-388.91	1.01014
						-388.927	2.00628	-388.927	0.0195	-388.927	1.00242
						-388.944	2.00205	-388.944	0.03763	-388.944	0.99958
						-388.961	2.00193	-388.961	0.03201	-388.961	0.99591
						-388.963	2.01077	-388.963	0.05247	-388.963	0.99687
						-388.98	2.00935	-388.98	0.02039	-388.98	0.99869
						-388.997	2.01209	-388.997	0.05156	-388.997	1.00524
						-389.014	2.00748	-389.014	0.0082	-389.014	1.00404
						-389.031	2.00453	-389.031	0.03145	-389.031	1.00588
						-389.049	2.01041	-389.049	0.05449	-389.049	0.99858
						-389.066	2.012	-389.066	0.04065	-389.066	0.99273
						-389.083	2.01203	-389.083	0.0472	-389.083	0.99267
						-389.1	2.01365	-389.1	0.04338	-389.1	1.00803
						-389.117	2.0064	-389.117	0.01784	-389.117	1.00194
						-389.117	2.0135	-389.117	0.00214	-389.117	1.00101
						-389.134	2.01213	-389.134	-0.00857	-389.134	1.01467
						-389.151	2.00531	-389.151	0.01586	-389.151	1.02385
						-389.168	2.0028	-389.168	0.01651	-389.168	1.04866
						-389.185	2.00613	-389.185	0.01597	-389.185	1.09643
						-389.202	2.00448	-389.202	-0.02915	-389.202	1.3634
						-389.219	2.00916	-389.219	0.02741	-389.219	1.65937
						-389.237	2.00441	-389.237	0.04755	-389.237	1.49116
						-389.254	2.00738	-389.254	0.02972	-389.254	1.14953
						-389.271	2.00831	-389.271	0.03192	-389.271	1.05176
						-389.271	2.01296	-389.271	0.01288	-389.271	1.02981
						-389.288	2.00723	-389.288	0.02932	-389.288	1.02652
						-389.305	2.0058	-389.305	0.03823	-389.305	1.02819
						-389.322	2.00358	-389.322	0.05004	-389.322	1.02705
						-389.339	2.00252	-389.339	0.03943	-389.339	1.01527
						-389.356	2.00238	-389.356	-0.01371	-389.356	1.00525
						-389.373	2.00168	-389.373	-0.02908	-389.373	1.007
						-389.39	2.00547	-389.39	0.02781	-389.39	1.00485
						-389.408	2.00787	-389.408	-0.01544	-389.408	0.99942
						-389.425	2.00313	-389.425	-0.02051	-389.425	0.99837
						-389.425	2.00086	-389.425	0.01248	-389.425	1.0063
						-389.442	2.01208	-389.442	0.01427	-389.442	1.00574
						-389.459	2.01286	-389.459	0.04308	-389.459	1.01333
						-389.476	2.0125	-389.476	0.03726	-389.476	1.00323
						-389.493	2.01395	-389.493	0.03054	-389.493	0.99827
						-389.51	2.00817	-389.51	0.03494	-389.51	1.00399
						-389.527	2.00723	-389.527	0.0518	-389.527	0.9969
						-389.544	2.0074	-389.544	0.06791	-389.544	1.00284
						-389.561	2.00648	-389.561	-0.00802	-389.561	1.00487
						-389.578	2.00473	-389.578	-0.00313	-389.578	1.00616
						-389.578	2.00999	-389.578	-0.00648	-389.578	1.00389
						-389.596	2.00526	-389.596	-0.01587	-389.596	1.01412
						-389.613	2.00618	-389.613	-0.01411	-389.613	1.00782
						-389.63	2.00601	-389.63	0.03318	-389.63	1.01318
						-389.647	2.00489	-389.647	0.00586	-389.647	1.01528
						-389.664	2.0089	-389.664	0.01871	-389.664	0.99897
						-389.681	2.01093	-389.681	-0.01444	-389.681	1.00756
						-389.698	2.00258	-389.698	-0.01691	-389.698	0.99804
						-389.715	2.00273	-389.715	-0.02994	-389.715	1.00324
						-389.732	2.00603	-389.732	-0.0105	-389.732	1.00262
						-389.732	2.00668	-389.732	0.00489	-389.732	1.00466
						-389.749	2.00824	-389.749	0.000885046	-389.749	1.00782
						-389.766	2.00282	-389.766	-0.02063	-389.766	1.00396
						-389.784	2.00273	-389.784	-0.02287	-389.784	0.99401
						-389.801	2.00083	-389.801	0.00414	-389.801	0.99155
						-389.818	2.00557	-389.818	0.01999	-389.818	0.98795
						-389.835	2.00735	-389.835	0.03556	-389.835	0.9993
						-389.852	2.00976	-389.852	0.00852	-389.852	1.00026
						-389.869	2.00768	-389.869	0.02342	-389.869	1.00097
						-389.886	2.01255	-389.886	-0.00328	-389.886	1.00207
						-389.903	2.01934	-389.903	0.02905	-389.903	1.00125
						-389.901	2.01378	-389.901	0.02545	-389.901	0.99928
						-389.919	2.00677	-389.919	0.0176	-389.919	0.99482
						-389.936	2.00379	-389.936	0.03758	-389.936	1.01127
						-389.953	2.00049	-389.953	0.04063	-389.953	1.00101
						-389.97	2.00158	-389.97	0.03726	-389.97	0.99819
						-389.987	2.00317	-389.987	0.00243	-389.987	0.99659
						-390.004	2.00786	-390.004	0.01706	-390.004	1.00524
						-390.021	2.00485	-390.021	-0.00227	-390.021	0.99528
						-390.038	2.00472	-390.038	0.00497	-390.038	0.98856
						-390.055	2.00554	-390.055	0.04741	-390.055	1.00082
						-390.055	2.00533	-390.055	0.05015	-390.055	0.99188
						-390.072	2.00301	-390.072	0.00995	-390.072	0.99316
						-390.089	2.00577	-390.089	0.0155	-390.089	0.99246
						-390.107	2.00548	-390.107	0.01613	-390.107	0.99506
						-390.124	2.00918	-390.124	0.04173	-390.124	1.00097
						-390.141	1.99931	-390.141	0.03089	-390.141	1.0077
						-390.158	1.99773	-390.158	-0.00416	-390.158	1.00253
						-390.175	2.00951	-390.175	-0.0088	-390.175	1.00543
						-390.192	2.00622	-390.192	0.02663	-390.192	1.00504
						-390.209	1.99966	-390.209	0.05537	-390.209	1.00605
						-390.209	2.00391	-390.209	0.03403	-390.209	1.00378
						-390.226	2.00023	-390.226	0.00609	-390.226	0.99536
						-390.243	2.00355	-390.243	0.01618	-390.243	1.00356
						-390.26	2.0152	-390.26	0.01902	-390.26	0.99155
						-390.277	2.01205	-390.277	0.06864	-390.277	1.00176
						-390.295	2.00774	-390.295	0.04676	-390.295	0.9922
						-390.312	2.01368	-390.312	0.06549	-390.312	0.99648
						-390.329	2.00446	-390.329	0.01896	-390.329	0.99289
						-390.346	2.00959	-390.346	-0.00127	-390.346	1.00466
						-390.348	2.00413	-390.348	-0.00406	-390.348	1.00113
						-390.365	2.00274	-390.365	0.01171	-390.365	1.0012
						-390.382	2.00725	-390.382	0.05829	-390.382	0.99799
						-390.399	2.0057	-390.399	0.04064	-390.399	1.01528
						-390.416	2.00352	-390.416	0.02932	-390.416	1.00754
						-390.433	2.00271	-390.433	0.00436	-390.433	1.00227
						-390.45	2.00239	-390.45	0.04699	-390.45	1.00511
						-390.467	2.00939	-390.467	0.03768	-390.467	1.00266
						-390.484	2.00877	-390.484	0.01916	-390.484	0.99542
						-390.501	2.00682	-390.501	-0.00626	-390.501	0.993
						-390.501	2.0028	-390.501	0.0325	-390.501	0.99991
						-390.518	2.00032	-390.518	0.03782	-390.518	0.98755
						-390.536	1.99983	-390.536	0.02175	-390.536	0.99019
						-390.553	2.00116	-390.553	0.04169	-390.553	0.9939
						-390.57	2.0025	-390.57	0.01991	-390.57	0.99343
						-390.587	2.00647	-390.587	0.01065	-390.587	1.00176
						-390.604	2.00232	-390.604	0.00882	-390.604	0.99935
						-390.621	2.00374	-390.621	0.03401	-390.621	1.00551
						-390.638	2.01001	-390.638	0.04755	-390.638	1.00705
						-390.655	2.00151	-390.655	0.05409	-390.655	1.00298
						-390.655	2.00551	-390.655	0.03889	-390.655	1.00027
						-390.672	2.00704	-390.672	0.02196	-390.672	1.0019
						-390.689	2.00269	-390.689	0.01481	-390.689	1.00001
						-390.706	2.0024	-390.706	0.00252	-390.706	0.99785
						-390.724	2.00263	-390.724	0.03348	-390.724	1.00052
						-390.741	2.01589	-390.741	0.05186	-390.741	1.00443
						-390.758	2.01657	-390.758	0.01412	-390.758	0.99908
						-390.775	2.00698	-390.775	0.01174	-390.775	1.00485
						-390.792	2.00394	-390.792	0.03138	-390.792	1.00597
						-390.809	2.00993	-390.809	0.00954	-390.809	0.99932
						-390.809	2.00845	-390.809	0.01503	-390.809	0.99964
						-390.826	2.00002	-390.826	0.0643	-390.826	1.00507
						-390.843	2.00694	-390.843	0.02966	-390.843	1.00715
						-390.86	2.01384	-390.86	0.00564	-390.86	1.0029
						-390.877	2.00281	-390.877	0.00464	-390.877	1.00004
						-390.894	2.00025	-390.894	-0.01266	-390.894	1.00135
						-390.912	2.00774	-390.912	0.00701	-390.912	1.00232
						-390.929	2.01038	-390.929	0.03104	-390.929	1.00159
						-390.946	2.00621	-390.946	0.00833	-390.946	0.99651
						-390.963	1.99958	-390.963	0.00741	-390.963	0.99396
						-390.963	2.01501	-390.963	0.00632	-390.963	0.99279
						-390.98	2.0063	-390.98	0.02821	-390.98	0.99522
						-390.997	2.0047	-390.997	0.00886	-390.997	0.99492
						-391.014	2.00143	-391.014	0.00236	-391.014	0.9885
						-391.031	2.00044	-391.031	0.0214	-391.031	0.99388
						-391.048	2.00634	-391.048	0.03214	-391.048	0.99919
						-391.065	2.00338	-391.065	0.0066	-391.065	1.00712
						-391.082	1.99688	-391.082	0.05089	-391.082	1.00416
						-391.1	2.00227	-391.1	0.05551	-391.1	0.99996
						-391.117	2.0078	-391.117	0.03359	-391.117	1.00733
						-391.117	2.00271	-391.117	0.01391	-391.117	1.00394
						-391.134	2.00239	-391.134	-0.0037	-391.134	0.99982
						-391.151	1.99879	-391.151	0.02104	-391.151	0.99426
						-391.168	1.99853	-391.168	0.00321	-391.168	1.003
						-391.185	1.99965	-391.185	0.03331	-391.185	0.99369
						-391.202	2.00714	-391.202	0.02116	-391.202	0.9981
						-391.219	2.00781	-391.219	-0.00576	-391.219	1.00394
						-391.236	2.00142	-391.236	0.03853	-391.236	0.99758
						-391.253	1.9979	-391.253	0.01884	-391.253	1.00437
						-391.27	1.99935	-391.27	0.00371	-391.27	1.00233
						-391.27	2.00534	-391.27	-0.02184	-391.27	0.99839
						-391.288	2.0072	-391.288	0.0378	-391.288	1.00092
						-391.305	2.0112	-391.305	0.00566	-391.305	1.00045
						-391.322	2.01072	-391.322	-0.00524	-391.322	1.00345
						-391.339	2.00395	-391.339	0.00111	-391.339	0.98372
						-391.356	2.00849	-391.356	0.03019	-391.356	0.9988
						-391.373	2.01248	-391.373	0.01587	-391.373	1.00543
						-391.39	2.00597	-391.39	-0.02811	-391.39	1.0116
						-391.407	2.00581	-391.407	-0.01913	-391.407	1.00373
						-391.424	2.00641	-391.424	-0.04071	-391.424	0.99865
						-391.424	2.00956	-391.424	0.02096	-391.424	1.00721
						-391.441	2.00087	-391.441	0.05399	-391.441	1.00688
						-391.458	2.00788	-391.458	0.01152	-391.458	0.99995
						-391.476	2.00667	-391.476	-0.000403042	-391.476	1.00176
						-391.493	2.0068	-391.493	-0.01318	-391.493	1.00612
						-391.51	2.0072	-391.51	0.01135	-391.51	0.99757
						-391.527	2.00519	-391.527	-0.000721376	-391.527	1.00632
						-391.544	2.01133	-391.544	-0.01806	-391.544	1.00002
						-391.561	2.00529	-391.561	0.01458	-391.561	1.00064
						-391.563	2.00477	-391.563	0.01471	-391.563	0.99761
						-391.58	2.00998	-391.58	0.00529	-391.58	1.0036
						-391.597	2.00536	-391.597	0.02845	-391.597	1.00328
						-391.614	2.01692	-391.614	0.01608	-391.614	0.99531
						-391.631	2.01064	-391.631	0.00417	-391.631	1.0007
						-391.648	2.00977	-391.648	0.02668	-391.648	0.99893
						-391.665	2.00183	-391.665	0.04749	-391.665	0.99821
						-391.682	1.99704	-391.682	0.02294	-391.682	0.99968
						-391.699	2.00751	-391.699	0.01269	-391.699	0.98704
						-391.701	2.00658	-391.701	0.00486	-391.701	0.98784
						-391.718	2.00659	-391.718	-0.01247	-391.718	1.00489
						-391.735	2.00515	-391.735	0.03335	-391.735	1.00216
						-391.752	2.00139	-391.752	0.02363	-391.752	0.99216
						-391.77	2.01803	-391.77	0.01312	-391.77	0.99393
						-391.787	2.01201	-391.787	0.04519	-391.787	1.00188
						-391.804	2.01338	-391.804	0.02594	-391.804	0.99149
						-391.821	2.00564	-391.821	0.04925	-391.821	1.00148
						-391.838	2.01333	-391.838	0.05199	-391.838	1.00249
						-391.855	2.01042	-391.855	-0.000580237	-391.855	0.99852
						-391.855	2.01289	-391.855	0.00804	-391.855	0.99532
						-391.872	2.00971	-391.872	0.03174	-391.872	0.99966
						-391.889	2.01577	-391.889	0.01869	-391.889	0.99779
						-391.906	2.01165	-391.906	-0.02934	-391.906	0.99521
						-391.923	2.00597	-391.923	-0.01153	-391.923	0.99426
						-391.94	2.01698	-391.94	0.02009	-391.94	0.99974
						-391.958	2.0075	-391.958	0.03237	-391.958	1.00397
						-391.975	2.00448	-391.975	0.04689	-391.975	1.00989
						-391.992	2.0039	-391.992	0.03824	-391.992	1.00807
						-392.009	2.00706	-392.009	0.02595	-392.009	0.99401
						-392.009	2.00392	-392.009	0.01306	-392.009	0.99809
						-392.026	2.00975	-392.026	0.04182	-392.026	1.00167
						-392.043	2.00541	-392.043	0.02051	-392.043	0.99787
						-392.06	2.00541	-392.06	0.02588	-392.06	1.01037
						-392.077	2.01238	-392.077	0.00894	-392.077	1.00196
						-392.094	2.00616	-392.094	0.00897	-392.094	0.99342
						-392.111	2.01261	-392.111	0.02892	-392.111	0.99881
						-392.128	2.00474	-392.128	0.02277	-392.128	1.01396
						-392.146	2.00267	-392.146	0.01809	-392.146	1.00334
						-392.163	2.01364	-392.163	-0.02294	-392.163	1.00282
						-392.18	2.00827	-392.18	0.01747	-392.18	0.99842
						-392.178	2.00573	-392.178	0.04921	-392.178	0.99111
						-392.195	2.00404	-392.195	0.0529	-392.195	0.9953
						-392.212	2.00349	-392.212	-0.01143	-392.212	1.00982
						-392.229	2.00567	-392.229	-0.03459	-392.229	1.00215
						-392.246	2.00225	-392.246	0.01123	-392.246	1.00647
						-392.263	2.00444	-392.263	0.02603	-392.263	1.00288
						-392.281	1.99631	-392.281	0.00287	-392.281	1.007
						-392.298	1.99547	-392.298	0.00929	-392.298	0.99715
						-392.315	2.00051	-392.315	-0.00743	-392.315	1.00445
						-392.332	2.00666	-392.332	0.02098	-392.332	0.99468
						-392.332	2.00634	-392.332	0.04469	-392.332	0.99751
						-392.349	2.01185	-392.349	0.02172	-392.349	1.00473
						-392.366	2.00103	-392.366	0.03184	-392.366	0.99723
						-392.383	2.00438	-392.383	0.01439	-392.383	0.99066
						-392.4	2.01067	-392.4	0.0498	-392.4	0.98667
						-392.417	2.00169	-392.417	-0.01898	-392.417	1.00324
						-392.434	2.00664	-392.434	0.01757	-392.434	1.00336
						-392.451	2.00819	-392.451	0.037	-392.451	1.01071
						-392.469	2.00445	-392.469	0.00571	-392.469	1.00458
						-392.486	2.00587	-392.486	-0.007	-392.486	1.00239
						-392.486	2.00428	-392.486	-0.01001	-392.486	1.00396
						-392.503	2.00534	-392.503	0.05099	-392.503	0.9992
						-392.52	2.00073	-392.52	0.06679	-392.52	1.01093
						-392.537	2.00495	-392.537	0.01734	-392.537	1.00507
						-392.554	2.00215	-392.554	0.01101	-392.554	1.00581
						-392.571	2.00314	-392.571	-0.01063	-392.571	0.99887
						-392.588	2.00727	-392.588	0.02613	-392.588	1.00977
						-392.605	2.00547	-392.605	-0.01082	-392.605	1.0056
						-392.622	2.00489	-392.622	0.01087	-392.622	1.01258
						-392.624	2.00784	-392.624	0.04128	-392.624	1.00695
						-392.641	2.01284	-392.641	0.03322	-392.641	1.00875
						-392.658	2.01704	-392.658	0.02134	-392.658	1.00435
						-392.675	2.00784	-392.675	0.01199	-392.675	0.99514
						-392.692	2.00723	-392.692	0.04711	-392.692	0.99553
						-392.71	2.01002	-392.71	0.03323	-392.71	0.99464
						-392.727	2.00943	-392.727	0.013	-392.727	0.99883
						-392.744	2.00298	-392.744	0.02227	-392.744	0.99754
						-392.761	2.00115	-392.761	0.03284	-392.761	1.00307
						-392.778	2.00731	-392.778	0.02851	-392.778	0.99097
						-392.778	2.00431	-392.778	-0.01053	-392.778	0.9908
						-392.795	2.00362	-392.795	-0.01904	-392.795	0.98804
						-392.812	2.00281	-392.812	0.03552	-392.812	0.99647
						-392.829	2.00047	-392.829	0.0016	-392.829	0.99676
						-392.846	2.00371	-392.846	0.03101	-392.846	1.00366
						-392.863	2.00674	-392.863	0.00456	-392.863	0.99587
						-392.88	2.00425	-392.88	0.02947	-392.88	0.9974
						-392.898	2.00673	-392.898	0.036	-392.898	1.00119
						-392.915	2.00738	-392.915	0.01459	-392.915	1.0027
						-392.932	2.00955	-392.932	0.02237	-392.932	0.99258
						-392.949	2.00449	-392.949	0.03408	-392.949	0.9951
						-392.947	2.00805	-392.947	0.0452	-392.947	0.99958
						-392.964	2.00925	-392.964	-9.00742e-05	-392.964	0.99657
						-392.981	2.0061	-392.981	0.00953	-392.981	1.00289
						-392.998	2.00186	-392.998	0.01285	-392.998	1.00269
						-393.015	2.01071	-393.015	0.00682	-393.015	1.01527
						-393.033	2.00324	-393.033	0.0154	-393.033	1.00829
						-393.05	2.00956	-393.05	0.00682	-393.05	1.0088
						-393.067	2.00506	-393.067	-0.00898	-393.067	0.99471
						-393.084	2.01087	-393.084	-0.0149	-393.084	1.00316
						-393.101	2.00784	-393.101	-0.00235	-393.101	1.01077
						-393.101	2.00976	-393.101	0.00699	-393.101	1.00312
						-393.118	2.00403	-393.118	0.02296	-393.118	1.00086
						-393.135	2.00077	-393.135	0.03081	-393.135	0.99994
						-393.152	1.99993	-393.152	-0.01307	-393.152	1.00372
						-393.169	1.99953	-393.169	0.02275	-393.169	1.00123
						-393.186	2.00441	-393.186	0.02221	-393.186	1.00088
						-393.203	2.00719	-393.203	-0.00646	-393.203	1.0015
						-393.221	2.00495	-393.221	0.00808	-393.221	0.99227
						-393.238	2.0044	-393.238	0.01897	-393.238	1.00216
						-393.239	2.0049	-393.239	0.0685	-393.239	1.00131
						-393.256	2.01471	-393.256	0.00221	-393.256	0.99394
						-393.274	2.00741	-393.274	-0.017	-393.274	1.00252
						-393.291	2.00639	-393.291	0.01876	-393.291	1.00033
						-393.308	1.99805	-393.308	0.00436	-393.308	0.99447
						-393.325	2.00965	-393.325	0.02635	-393.325	1.00066
						-393.342	2.00874	-393.342	0.05457	-393.342	0.99924
						-393.359	2.01506	-393.359	0.03252	-393.359	1.00115
						-393.376	1.99845	-393.376	0.02756	-393.376	1.00223
						-393.393	2.00645	-393.393	0.00234	-393.393	0.99507
						-393.393	2.00766	-393.393	0.02162	-393.393	0.99725
						-393.41	2.01174	-393.41	0.02151	-393.41	0.99783
						-393.427	2.00937	-393.427	0.02925	-393.427	0.98786
						-393.444	2.00383	-393.444	0.02685	-393.444	1.00194
						-393.462	2.00079	-393.462	0.05356	-393.462	0.99917
						-393.479	2.00534	-393.479	0.03877	-393.479	1.00349
						-393.496	2.01019	-393.496	0.00534	-393.496	1.01373
						-393.513	2.01371	-393.513	0.05876	-393.513	0.99406
						-393.53	2.00183	-393.53	0.02504	-393.53	0.99183
						-393.547	2.00384	-393.547	-0.01621	-393.547	1.00627
						-393.547	1.99897	-393.547	-0.02562	-393.547	1.00351
						-393.564	2.00523	-393.564	-7.11699e-06	-393.564	0.99892
						-393.581	2.00347	-393.581	0.02409	-393.581	1.00682
						-393.598	2.00939	-393.598	0.00919	-393.598	1.0002
						-393.615	2.0079	-393.615	0.00836	-393.615	1.00318
						-393.632	2.0058	-393.632	0.04282	-393.632	0.99551
						-393.65	2.0066	-393.65	0.01963	-393.65	0.98851
						-393.667	2.01022	-393.667	0.03063	-393.667	0.99398
						-393.684	2.00703	-393.684	0.01088	-393.684	0.99776
						-393.701	2.00484	-393.701	0.01568	-393.701	0.99895
						-393.701	2.00147	-393.701	-0.00453	-393.701	1.00038
						-393.718	2.00972	-393.718	0.02203	-393.718	0.99846
						-393.735	2.0026	-393.735	-0.00864	-393.735	0.99566
						-393.752	2.00941	-393.752	0.02084	-393.752	0.99804
						-393.769	2.00893	-393.769	-0.00157	-393.769	0.99234
						-393.786	2.00508	-393.786	0.02489	-393.786	0.99778
						-393.803	2.00966	-393.803	0.04889	-393.803	0.99565
						-393.82	2.0053	-393.82	0.04908	-393.82	1.00234
						-393.838	2.00053	-393.838	0.00823	-393.838	0.98819
						-393.855	1.99835	-393.855	-0.01705	-393.855	0.99211
						-393.855	2.00495	-393.855	-0.00953	-393.855	0.98904
						-393.872	2.01504	-393.872	-0.01354	-393.872	0.99257
						-393.889	2.00296	-393.889	-0.00996	-393.889	0.99301
						-393.906	2.00142	-393.906	0.00416	-393.906	1.00554
						-393.923	2.0029	-393.923	-0.00627	-393.923	1.01434
						-393.94	2.00744	-393.94	0.02243	-393.94	1.00164
						-393.957	2.00959	-393.957	0.00281	-393.957	1.00236
						-393.974	2.00405	-393.974	0.00471	-393.974	1.00189
						-393.991	2.0056	-393.991	0.02119	-393.991	1.00118
						-393.993	2.0086	-393.993	0.01245	-393.993	0.99765
						-394.01	2.00991	-394.01	-0.00679	-394.01	0.99389
						-394.027	2.01168	-394.027	0.0072	-394.027	0.99575
						-394.044	2.00604	-394.044	-0.00113	-394.044	1.00007
						-394.061	2.00986	-394.061	0.02056	-394.061	0.99614
						-394.079	2.01069	-394.079	0.02317	-394.079	0.9961
						-394.096	2.00763	-394.096	0.02322	-394.096	0.99856
						-394.113	2.00497	-394.113	0.0282	-394.113	0.99657
						-394.13	2.00413	-394.13	0.01041	-394.13	1.00021
						-394.147	1.99873	-394.147	0.02558	-394.147	1.0015
						-394.147	2.00397	-394.147	-0.00137	-394.147	0.99869
						-394.164	2.00717	-394.164	-0.01382	-394.164	1.00415
						-394.181	2.01245	-394.181	0.00586	-394.181	0.99422
						-394.198	2.01261	-394.198	0.04429	-394.198	0.99881
						-394.215	2.01289	-394.215	0.02171	-394.215	0.99289
						-394.232	2.01089	-394.232	-0.04139	-394.232	0.99749
						-394.249	2.00686	-394.249	-0.00307	-394.249	1.00483
						-394.267	2.00178	-394.267	0.02001	-394.267	1.00413
						-394.284	1.99809	-394.284	0.02563	-394.284	1.00217
						-394.285	2.00723	-394.285	0.02838	-394.285	0.99132
						-394.302	2.00436	-394.302	-0.02571	-394.302	1.00151
						-394.32	2.0031	-394.32	-0.0437	-394.32	1.00497
						-394.337	2.00344	-394.337	-0.05333	-394.337	0.99145
						-394.354	2.00386	-394.354	0.02431	-394.354	1.00215
						-394.371	2.00752	-394.371	0.01194	-394.371	0.99803
						-394.388	2.00954	-394.388	0.02743	-394.388	0.99844
						-394.405	2.00682	-394.405	0.02115	-394.405	0.99759
						-394.422	2.00376	-394.422	0.0071	-394.422	0.99846
						-394.424	2.00393	-394.424	0.06033	-394.424	0.99979
						-394.441	2.00777	-394.441	0.0275	-394.441	1.01265
						-394.458	2.01414	-394.458	0.01285	-394.458	1.00824
						-394.475	2.01231	-394.475	0.00968	-394.475	1.00597
						-394.492	2.01267	-394.492	0.05957	-394.492	0.99305
						-394.509	2.01234	-394.509	0.0162	-394.509	0.99905
						-394.526	2.01497	-394.526	-0.00142	-394.526	1.00887
						-394.543	2.00957	-394.543	-0.01115	-394.543	1.00113
						-394.561	1.99817	-394.561	-0.04662	-394.561	1.00404
						-394.562	2.00529	-394.562	-0.01042	-394.562	0.99908
						-394.579	2.00294	-394.579	0.00106	-394.579	0.99665
						-394.596	2.00424	-394.596	0.05201	-394.596	1.00689
						-394.614	2.00877	-394.614	0.03467	-394.614	0.99396
						-394.631	2.00863	-394.631	0.01327	-394.631	0.99428
						-394.648	2.00815	-394.648	-0.00336	-394.648	1.00428
						-394.665	2.00834	-394.665	0.01347	-394.665	1.00302
						-394.682	2.0091	-394.682	0.05218	-394.682	0.99899
						-394.699	1.99919	-394.699	0.0058	-394.699	0.99757
						-394.701	2.01441	-394.701	0.00495	-394.701	0.99453
						-394.718	2.01021	-394.718	-0.000320924	-394.718	0.99042
						-394.735	2.01116	-394.735	-0.0039	-394.735	1.00519
						-394.752	2.00786	-394.752	0.02624	-394.752	1.00328
						-394.769	2.0081	-394.769	0.01543	-394.769	1.00412
						-394.786	2.00973	-394.786	0.01268	-394.786	1.01139
						-394.803	2.00752	-394.803	-0.01201	-394.803	1.00822
						-394.82	2.00159	-394.82	0.00522	-394.82	0.9949
						-394.837	2.00578	-394.837	0.01264	-394.837	0.99013
						-394.855	2.00877	-394.855	-0.00493	-394.855	0.99802
						-394.855	2.00453	-394.855	0.01662	-394.855	0.99851
						-394.872	1.99812	-394.872	0.01518	-394.872	0.99615
						-394.889	2.00434	-394.889	0.01628	-394.889	0.99861
						-394.906	2.01249	-394.906	0.01878	-394.906	1.00355
						-394.923	2.00773	-394.923	0.01318	-394.923	0.99713
						-394.94	2.0055	-394.94	0.06582	-394.94	0.98542
						-394.957	2.00313	-394.957	0.02656	-394.957	0.99439
						-394.974	2.00945	-394.974	0.00601	-394.974	1.00273
						-394.991	1.99845	-394.991	0.03689	-394.991	1.00064
						-395.008	2.00365	-395.008	0.07338	-395.008	0.99518
						-395.008	2.00323	-395.008	0.01454	-395.008	0.99797
						-395.025	2.00984	-395.025	0.00282	-395.025	0.99629
						-395.043	2.00693	-395.043	-0.01225	-395.043	0.99365
						-395.06	2.0015	-395.06	-0.00146	-395.06	1.00061
						-395.077	2.00408	-395.077	0.02412	-395.077	1.0024
						-395.094	2.00218	-395.094	0.0496	-395.094	1.00192
						-395.111	2.00268	-395.111	0.06965	-395.111	0.99594
						-395.128	2.00868	-395.128	0.0215	-395.128	1.00995
						-395.145	2.01366	-395.145	0.04109	-395.145	1.00101
						-395.147	2.00706	-395.147	0.03572	-395.147	1.00324
						-395.164	2.01383	-395.164	0.05128	-395.164	1.00819
						-395.181	2.01264	-395.181	0.05273	-395.181	0.99618
						-395.198	2.00631	-395.198	0.04546	-395.198	0.98891
						-395.215	2.00293	-395.215	0.05982	-395.215	0.9967
						-395.232	2.00148	-395.232	0.04237	-395.232	0.99907
						-395.249	2.00742	-395.249	0.01269	-395.249	1.00732
						-395.266	2.00912	-395.266	0.05554	-395.266	1.00703
						-395.284	2.00941	-395.284	0.05936	-395.284	1.00832
						-395.301	2.00866	-395.301	0.03727	-395.301	0.99765
						-395.301	2.00988	-395.301	-0.01945	-395.301	0.99438
						-395.318	2.00269	-395.318	0.03183	-395.318	0.99904
						-395.335	2.0029	-395.335	-0.02337	-395.335	1.00238
						-395.352	2.00655	-395.352	0.02184	-395.352	0.9973
						-395.369	2.01017	-395.369	-0.01115	-395.369	1.0059
						-395.386	2.01197	-395.386	-0.00309	-395.386	1.00009
						-395.403	2.00677	-395.403	0.00135	-395.403	1.00439
						-395.42	2.01222	-395.42	0.02257	-395.42	1.00424
						-395.437	2.00377	-395.437	0.01386	-395.437	0.99883
						-395.454	2.00488	-395.454	0.03395	-395.454	1.01359
						-395.454	2.00604	-395.454	-0.03115	-395.454	0.99346
						-395.472	2.01125	-395.472	-0.03421	-395.472	1.00216
						-395.489	2.01391	-395.489	0.0014	-395.489	1.00499
						-395.506	2.00104	-395.506	0.00502	-395.506	1.01209
						-395.523	2.01222	-395.523	0.00332	-395.523	1.00503
						-395.54	2.00777	-395.54	0.0047	-395.54	1.00882
						-395.557	2.00415	-395.557	0.0415	-395.557	1.00057
						-395.574	2.00105	-395.574	0.02594	-395.574	1.00345
						-395.577	2.00729	-395.577	-0.00309	-395.577	1.0067
						-395.595	2.00998	-395.595	0.00457	-395.595	0.99409
						-395.612	2.0038	-395.612	0.03098	-395.612	0.99301
						-395.629	2.00827	-395.629	0.04173	-395.629	0.995
						-395.646	2.00435	-395.646	0.03294	-395.646	0.99274
						-395.663	2.00603	-395.663	0.03917	-395.663	0.99221
						-395.68	2.01001	-395.68	0.01921	-395.68	1.00192
						-395.697	2.01347	-395.697	0.00543	-395.697	0.99615
						-395.714	2.01043	-395.714	0.01845	-395.714	0.99863
						-395.716	2.00544	-395.716	-0.01678	-395.716	1.00656
[truncated: 278 more rows]

## Sheet: Fig. 2
	Figure 2b					Figure 2c					Figure 2d				Figure 2e
	ppm	InP-ZnSe, -40C	ppm	InP-ZnSe, 20C		ppm	SePR'3 + OA	ppm	PR'3 + OA			logD	log_MW		Time	InP-ZnSe	HF addition
	56.0061	0.11833	56.0092	1.53336		65.012	1.01296	65.012	0.01381		NR'3	-8.94	2.54861		0	470
	55.9993	0.06433	55.9957	1.56701		64.9986	1.01306	64.9986	0.0138		PR'3	-8.967	2.56891		0.5	451	430
	55.9924	0.1115	55.9823	1.48418		64.9851	1.01289	64.9851	0.01375		SePR'3	-9	2.65279		1	454	437
	55.9856	0.09065	55.9688	1.38283		64.9716	1.01276	64.9716	0.01387		1-SeH	-9.06	2.86453		3	455	442
	55.9787	0.06604	55.9554	1.59538		64.9582	1.01252	64.9582	0.01395		2	-9.12	2.97013		6	457	451
	55.9719	-0.0075	55.9419	1.41846		64.9447	1.01237	64.9447	0.01397						15	460	458
	55.965	0.04956	55.9395	1.51663		64.9313	1.01271	64.9313	0.01399						30	470	471
	55.9581	0.04635	55.926	1.47097		64.9288	1.0122	64.9288	0.01386
	55.9513	0.10472	55.9126	1.49568		64.9154	1.01218	64.9154	0.01395
	55.9444	0.1503	55.8991	1.44361		64.9019	1.01251	64.9019	0.01356
	55.9376	0.11457	55.8857	1.54616		64.8885	1.01191	64.8885	0.01395
	55.9307	0.01006	55.8722	1.46913		64.875	1.01275	64.875	0.01387
	55.9239	0.08787	55.8588	1.52799		64.8616	1.01181	64.8616	0.01379
	55.917	0.08145	55.8453	1.50919		64.8481	1.01253	64.8481	0.01395
	55.9102	0.17202	55.8319	1.54008		64.8347	1.01277	64.8347	0.01391
	55.9033	0.05084	55.8294	1.59191		64.831	1.01308	64.831	0.01396
	55.8965	0.04633	55.816	1.4137		64.8175	1.01226	64.8175	0.01377
	55.8896	0.0416	55.8025	1.398		64.8041	1.01248	64.8041	0.01395
	55.8828	-0.00733	55.789	1.42878		64.7906	1.01238	64.7906	0.01397
	55.8759	-0.03638	55.7756	1.4334		64.7772	1.01222	64.7772	0.01353
	55.8691	0.18664	55.7621	1.43802		64.7637	1.01264	64.7637	0.01382
	55.8622	0.09199	55.7487	1.57739		64.7503	1.01198	64.7503	0.01358
	55.8554	0.16467	55.7352	1.54492		64.7368	1.01236	64.7368	0.01385
	55.8485	0.10374	55.7218	1.49843		64.7234	1.01179	64.7234	0.0137
	55.8417	0.12788	55.7193	1.5601		64.7209	1.01229	64.7209	0.01425
	55.8348	0.03799	55.7059	1.60541		64.7075	1.013	64.7075	0.01394
	55.828	0.10358	55.6924	1.59564		64.694	1.01212	64.694	0.01344
	55.8211	0.04495	55.679	1.5727		64.6806	1.0127	64.6806	0.01377
	55.8143	-0.03172	55.6655	1.52967		64.6671	1.0123	64.6671	0.0138
	55.8074	0.16248	55.6521	1.52327		64.6537	1.01216	64.6537	0.01407
	55.8006	0.23691	55.6386	1.4905		64.6402	1.01229	64.6402	0.01385
	55.7937	0.24921	55.6251	1.5519		64.6268	1.01201	64.6268	0.01365
	55.7869	0.14733	55.6117	1.49434		64.6133	1.01141	64.6133	0.0139
	55.78	0.06263	55.6093	1.58761		64.6108	1.01266	64.6108	0.01366
	55.7732	0.11241	55.5958	1.62069		64.5974	1.01283	64.5974	0.0137
	55.7663	0.18756	55.5823	1.53948		64.5839	1.01279	64.5839	0.01383
	55.7595	0.11955	55.5689	1.43195		64.5705	1.01319	64.5705	0.01408
	55.7526	0.15844	55.5554	1.53017		64.557	1.01244	64.557	0.01369
	55.7457	0.12608	55.542	1.54168		64.5436	1.01262	64.5436	0.01391
	55.7389	0.05198	55.5285	1.52285		64.5301	1.01272	64.5301	0.01381
	55.732	0.08028	55.5151	1.524		64.5167	1.01275	64.5167	0.01386
	55.7252	0.19185	55.5016	1.47068		64.5032	1.01218	64.5032	0.0139
	55.7183	0.14095	55.4992	1.58464		64.5008	1.01229	64.5008	0.01371
	55.7115	0.07892	55.4857	1.57274		64.4873	1.01307	64.4873	0.01363
	55.7046	0.17762	55.4723	1.51088		64.4739	1.01276	64.4739	0.01363
	55.6978	0.21415	55.4588	1.53038		64.4604	1.01196	64.4604	0.01381
	55.6909	0.19898	55.4454	1.49767		64.447	1.01266	64.447	0.0137
	55.6841	0.13995	55.4319	1.788		64.4335	1.01244	64.4335	0.01373
	55.6772	0.10188	55.4185	1.48776		64.4201	1.01264	64.4201	0.01392
	55.6704	0.12326	55.405	1.5153		64.4066	1.01236	64.4066	0.01368
	55.6635	0.07957	55.3916	1.41218		64.3932	1.0127	64.3932	0.01363
	55.6567	0.12752	55.3891	1.57023		64.3907	1.01263	64.3907	0.01407
	55.6498	0.14907	55.3757	1.56203		64.3773	1.01258	64.3773	0.01365
	55.643	0.07436	55.3622	1.43397		64.3638	1.01218	64.3638	0.0138
	55.6361	0.11668	55.3488	1.48241		64.3503	1.01246	64.3503	0.01396
	55.6293	0.11209	55.3353	1.42201		64.3369	1.01291	64.3369	0.0141
	55.6224	0.05359	55.3218	1.46363		64.3234	1.01339	64.3234	0.01382
	55.6156	0.04497	55.3084	1.41782		64.31	1.01251	64.31	0.01358
	55.6087	0.10388	55.2949	1.29104		64.2965	1.01244	64.2965	0.01394
	55.6019	0.13355	55.2815	1.48517		64.2831	1.01206	64.2831	0.01346
	55.595	0.19278	55.279	1.58476		64.2806	1.01223	64.2806	0.01368
	55.5881	0.07452	55.2656	1.46001		64.2672	1.01277	64.2672	0.01399
	55.5813	0.11059	55.2521	1.44836		64.2537	1.01261	64.2537	0.01379
	55.5744	0.12284	55.2387	1.50122		64.2403	1.0125	64.2403	0.01363
	55.5676	0.02098	55.2252	1.41109		64.2268	1.01261	64.2268	0.0137
	55.5607	0.0917	55.2118	1.5643		64.2134	1.01298	64.2134	0.01376
	55.5539	0.06974	55.1983	1.53332		64.1999	1.012	64.1999	0.01417
	55.547	0.1102	55.1849	1.53967		64.1865	1.01254	64.1865	0.01347
	55.5402	0.025	55.1714	1.475		64.173	1.0125	64.173	0.01368
	55.5333	0.08628	55.169	1.46557		64.1706	1.01258	64.1706	0.01365
	55.5265	0.06926	55.1555	1.38892		64.1571	1.01284	64.1571	0.01382
	55.5196	0.07871	55.142	1.58687		64.1436	1.01215	64.1436	0.01342
	55.5128	0.04102	55.1286	1.56021		64.1302	1.01253	64.1302	0.01404
	55.5059	0.07223	55.1151	1.4715		64.1167	1.01305	64.1167	0.01364
	55.4991	0.18099	55.1017	1.51341		64.1033	1.01228	64.1033	0.01391
	55.4922	0.13115	55.0882	1.50623		64.0898	1.01229	64.0898	0.0139
	55.4854	0.13768	55.0748	1.55337		64.0764	1.01261	64.0764	0.0138
	55.4785	0.01956	55.0613	1.64121		64.0629	1.01324	64.0629	0.01376
	55.4717	0.04179	55.0589	1.4435		64.0605	1.01303	64.0605	0.01349
	55.4648	0.05236	55.0454	1.4616		64.047	1.01244	64.047	0.0137
	55.458	0.09851	55.032	1.53155		64.0336	1.01245	64.0336	0.01382
	55.4511	0.1546	55.0185	1.57435		64.0201	1.01251	64.0201	0.01406
	55.4443	0.09952	55.0051	1.56107		64.0067	1.01219	64.0067	0.01354
	55.4374	0.13508	54.9916	1.47566		63.9932	1.01304	63.9932	0.01362
	55.4306	0.10862	54.9782	1.50871		63.9798	1.01335	63.9798	0.01385
	55.4237	0.11723	54.9647	1.55309		63.9663	1.01265	63.9663	0.01407
	55.4169	0.14673	54.961	1.40112		63.9528	1.01306	63.9528	0.0136
	55.41	0.17217	54.9476	1.56199		63.9504	1.01246	63.9504	0.01385
	55.4032	0.1685	54.9341	1.62284		63.937	1.01265	63.937	0.01405
	55.3963	0.05423	54.9207	1.46665		63.9235	1.01242	63.9235	0.01384
	55.3895	0.16439	54.9072	1.46148		63.91	1.01253	63.91	0.01364
	55.3826	0.09041	54.8938	1.54931		63.8966	1.01216	63.8966	0.01376
	55.3757	0.13211	54.8803	1.50062		63.8831	1.01235	63.8831	0.0135
	55.3689	0.1318	54.8669	1.3758		63.8697	1.01218	63.8697	0.01381
	55.3621	0.06485	54.8534	1.53106		63.8562	1.01262	63.8562	0.01368
	55.3552	0.05099	54.851	1.54187		63.8428	1.01271	63.8428	0.01371
	55.3484	0.11063	54.8375	1.53252		63.8403	1.01272	63.8403	0.01378
	55.3415	0.0617	54.8241	1.58482		63.8269	1.01295	63.8269	0.01391
	55.3346	0.16019	54.8106	1.40856		63.8134	1.01279	63.8134	0.01403
	55.3278	0.02972	54.7972	1.32917		63.8	1.01194	63.8	0.01386
	55.3209	0.10774	54.7837	1.45147		63.7865	1.01215	63.7865	0.01348
	55.3141	0.10327	54.7702	1.42659		63.7731	1.0121	63.7731	0.01349
	55.3072	0.09698	54.7568	1.52423		63.7596	1.01233	63.7596	0.01387
	55.3004	0.05883	54.7433	1.56367		63.7462	1.01303	63.7462	0.01362
	55.2935	0.12422	54.7409	1.47686		63.7327	1.01213	63.7327	0.01377
	55.2867	0.00901	54.7274	1.49785		63.7193	1.01284	63.7193	0.01375
	55.2798	0.11443	54.714	1.4941		63.718	1.01279	63.718	0.01384
	55.273	0.11906	54.7005	1.49551		63.7046	1.01264	63.7046	0.01382
	55.2661	0.15368	54.6871	1.50427		63.6911	1.01198	63.6911	0.01353
	55.2593	0.0616	54.6736	1.40329		63.6777	1.01228	63.6777	0.01361
	55.2524	0.04974	54.6602	1.53465		63.6642	1.01217	63.6642	0.01379
	55.2456	0.18981	54.6467	1.4908		63.6508	1.01216	63.6508	0.0143
	55.2387	0.09388	54.6333	1.4801		63.6373	1.01242	63.6373	0.01363
	55.2319	0.04639	54.6198	1.49106		63.6239	1.01239	63.6239	0.01368
	55.225	0.14651	54.6186	1.56605		63.6104	1.01259	63.6104	0.01387
	55.2182	0.17161	54.6051	1.53315		63.5969	1.01255	63.5969	0.01384
	55.2113	0.13947	54.5917	1.55402		63.5957	1.01224	63.5957	0.01342
	55.2045	0.14599	54.5782	1.49197		63.5823	1.01194	63.5823	0.01412
	55.1976	0.11022	54.5648	1.52568		63.5688	1.01285	63.5688	0.01329
	55.1908	0.1878	54.5513	1.52659		63.5554	1.01179	63.5554	0.0136
	55.1839	0.09106	54.5379	1.46191		63.5419	1.01216	63.5419	0.01374
	55.1771	0.03686	54.5244	1.5634		63.5285	1.01258	63.5285	0.01381
	55.1702	0.0811	54.511	1.57663		63.515	1.01265	63.515	0.01366
	55.1634	0.0653	54.5085	1.58642		63.5016	1.01213	63.5016	0.01391
	55.1565	0.00795	54.4951	1.56855		63.4881	1.01228	63.4881	0.01358
	55.1497	-0.0117	54.4816	1.5722		63.4746	1.0129	63.4746	0.01371
	55.1428	0.12733	54.4682	1.60537		63.4734	1.01267	63.4734	0.01391
	55.1359	0.10678	54.4547	1.54332		63.46	1.01194	63.46	0.01372
	55.1291	0.0833	54.4412	1.34898		63.4465	1.01205	63.4465	0.0138
	55.1222	0.0038	54.4278	1.60546		63.4331	1.01167	63.4331	0.01366
	55.1154	0.05729	54.4143	1.54308		63.4196	1.01266	63.4196	0.01367
	55.1085	0.15442	54.4009	1.49647		63.4061	1.01318	63.4061	0.01377
	55.1017	0.05792	54.3984	1.51099		63.3927	1.01206	63.3927	0.01426
	55.0948	0.10638	54.385	1.47726		63.3792	1.01228	63.3792	0.01381
	55.088	0.11392	54.3715	1.45002		63.3658	1.01268	63.3658	0.01362
	55.0811	-0.0016	54.3581	1.45918		63.3523	1.01222	63.3523	0.01374
	55.0743	0.08844	54.3446	1.44428		63.3511	1.01248	63.3511	0.01381
	55.0674	0.09622	54.3312	1.52758		63.3377	1.01257	63.3377	0.01323
	55.0606	0.09977	54.3177	1.48564		63.3242	1.01252	63.3242	0.01404
	55.0537	0.20698	54.3043	1.51224		63.3108	1.01239	63.3108	0.01359
	55.0469	0.1152	54.2908	1.44897		63.2973	1.01269	63.2973	0.0138
	55.04	0.01244	54.2884	1.387		63.2839	1.01215	63.2839	0.01351
	55.0332	-0.04277	54.2749	1.50094		63.2704	1.0123	63.2704	0.01378
	55.0263	0.05969	54.2615	1.53972		63.2569	1.01233	63.2569	0.01382
	55.0195	0.07211	54.248	1.48364		63.2435	1.012	63.2435	0.0136
	55.0126	0.07919	54.2345	1.68599		63.241	1.01257	63.241	0.0139
	55.0058	0.14587	54.2211	1.48289		63.2276	1.01256	63.2276	0.0138
	54.9989	0.12664	54.2077	1.36787		63.2141	1.01231	63.2141	0.01408
	54.9921	0.16742	54.1942	1.43883		63.2007	1.01161	63.2007	0.01362
	54.9852	0.17285	54.1807	1.63616		63.1872	1.01215	63.1872	0.01405
	54.9784	0.17827	54.1783	1.61562		63.1738	1.0133	63.1738	0.01387
	54.9715	0.11459	54.1648	1.6059		63.1603	1.01242	63.1603	0.01386
	54.9646	0.00349	54.1514	1.45591		63.1469	1.01252	63.1469	0.01372
	54.9578	0.09817	54.1379	1.56951		63.1334	1.01223	63.1334	0.01369
	54.9509	0.1157	54.1245	1.50618		63.131	1.01275	63.131	0.01378
	54.9441	0.10521	54.111	1.46872		63.1175	1.01252	63.1175	0.01387
	54.9372	0.1948	54.0976	1.46303		63.1041	1.01222	63.1041	0.01355
	54.9304	0.21652	54.0841	1.60239		63.0906	1.0125	63.0906	0.01378
	54.9235	0.14982	54.0707	1.49828		63.0772	1.0124	63.0772	0.01342
	54.9167	0.12469	54.0572	1.4375		63.0637	1.01237	63.0637	0.01343
	54.9098	0.17336	54.056	1.34051		63.0502	1.01242	63.0502	0.01369
	54.903	0.09003	54.0425	1.48466		63.0368	1.01301	63.0368	0.01389
	54.8961	0.08224	54.0291	1.55966		63.0233	1.01226	63.0233	0.01376
	54.8893	0.13047	54.0156	1.57935		63.0099	1.01269	63.0099	0.01387
	54.8824	0.13396	54.0022	1.52608		63.0087	1.01198	63.0087	0.01352
	54.8756	0.06756	53.9887	1.49392		62.9952	1.0122	62.9952	0.01382
	54.8687	0.1171	53.9753	1.50789		62.9818	1.01203	62.9818	0.01356
	54.8619	0.09355	53.9618	1.41288		62.9683	1.01264	62.9683	0.01382
	54.855	0.18529	53.9484	1.60287		62.9549	1.01229	62.9549	0.01353
	54.8482	0.13003	53.9459	1.56574		62.9414	1.01283	62.9414	0.0137
	54.8413	0.09811	53.9325	1.58963		62.9279	1.0122	62.9279	0.01405
	54.8345	0.04371	53.919	1.58286		62.9145	1.01232	62.9145	0.01356
	54.8276	0.05565	53.9055	1.49211		62.901	1.0125	62.901	0.01375
	54.8208	0.07722	53.8921	1.58225		62.8876	1.01232	62.8876	0.01384
	54.8139	0.17587	53.8787	1.45957		62.8864	1.01244	62.8864	0.01377
	54.8071	0.15667	53.8652	1.54384		62.8729	1.01191	62.8729	0.01382
	54.8002	-0.02299	53.8517	1.64773		62.8595	1.01277	62.8595	0.01374
	54.7934	-0.01788	53.8383	1.47474		62.846	1.01257	62.846	0.01388
	54.7865	0.05227	53.8358	1.51893		62.8325	1.01222	62.8325	0.014
	54.7797	0.09765	53.8224	1.53515		62.8191	1.01196	62.8191	0.01388
	54.7728	0.09521	53.8089	1.59163		62.8056	1.01274	62.8056	0.01395
	54.766	0.11459	53.7955	1.60827		62.7922	1.01327	62.7922	0.01409
	54.7591	-0.00502	53.782	1.52448		62.7787	1.01305	62.7787	0.01363
	54.7522	0.15056	53.7686	1.48848		62.7763	1.01226	62.7763	0.01387
	54.7454	0.01651	53.7551	1.464		62.7628	1.0125	62.7628	0.01366
	54.7385	0.13166	53.7417	1.75817		62.7494	1.01282	62.7494	0.01376
	54.7317	0.0503	53.7282	1.47693		62.7359	1.01207	62.7359	0.01374
	54.7249	0.11487	53.7258	1.54091		62.7225	1.01289	62.7225	0.01395
	54.718	0.09513	53.7123	1.47598		62.709	1.01235	62.709	0.01396
	54.7111	0.08385	53.6989	1.42621		62.6956	1.01254	62.6956	0.01389
	54.7043	0.02505	53.6854	1.51504		62.6821	1.01245	62.6821	0.01412
	54.6974	0.04489	53.672	1.28638		62.6687	1.01313	62.6687	0.01393
	54.6906	0.01324	53.6585	1.4669		62.6662	1.01318	62.6662	0.01365
	54.6837	-0.00314	53.645	1.48027		62.6528	1.01286	62.6528	0.01384
	54.6769	0.07671	53.6316	1.54211		62.6393	1.0127	62.6393	0.01379
	54.67	0.06649	53.6181	1.47825		62.6258	1.01285	62.6258	0.01353
	54.6632	0.09917	53.6157	1.34926		62.6124	1.01275	62.6124	0.01361
	54.6563	0.21827	53.6022	1.45633		62.599	1.01268	62.599	0.01379
	54.6495	0.05809	53.5888	1.54526		62.5855	1.01246	62.5855	0.01358
	54.6426	0.00944	53.5753	1.48854		62.572	1.01244	62.572	0.01383
	54.6358	0.08742	53.5619	1.48159		62.5586	1.01265	62.5586	0.01381
	54.6289	0.14017	53.5484	1.46134		62.5561	1.01275	62.5561	0.01358
	54.6221	0.06029	53.535	1.54063		62.5427	1.01235	62.5427	0.01374
	54.6152	-0.01212	53.5215	1.53314		62.5292	1.01213	62.5292	0.01399
	54.6084	0.07887	53.5081	1.57109		62.5158	1.01244	62.5158	0.01374
	54.6015	0.12451	53.5056	1.62314		62.5023	1.01304	62.5023	0.01403
	54.5947	0.10165	53.4922	1.5612		62.4889	1.01281	62.4889	0.0139
	54.5878	0.10427	53.4787	1.58914		62.4754	1.01274	62.4754	0.01347
	54.581	0.02633	53.4653	1.41487		62.462	1.01272	62.462	0.01369
	54.5741	0.08884	53.4518	1.49054		62.4485	1.01159	62.4485	0.01365
	54.5673	0.00205	53.4383	1.42952		62.4351	1.01243	62.4351	0.01371
	54.5604	0.07666	53.4249	1.63366		62.4338	1.01284	62.4338	0.01365
	54.5536	-0.00295	53.4115	1.68724		62.4204	1.01298	62.4204	0.01379
	54.5467	0.1383	53.398	1.52344		62.4069	1.01307	62.4069	0.0141
	54.5399	0.08801	53.3956	1.49796		62.3935	1.01275	62.3935	0.01387
	54.533	-0.0027	53.3821	1.50429		62.38	1.01341	62.38	0.01383
	54.5262	0.06098	53.3686	1.53077		62.3666	1.01321	62.3666	0.01371
	54.5193	0.11654	53.3552	1.38236		62.3531	1.01365	62.3531	0.01397
	54.5124	0.16699	53.3417	1.42544		62.3397	1.01322	62.3397	0.01349
	54.5056	0.21832	53.3283	1.59849		62.3262	1.0141	62.3262	0.01354
	54.4987	0.06663	53.3148	1.45458		62.3238	1.01485	62.3238	0.01382
	54.4919	0.13868	53.3014	1.48566		62.3103	1.01579	62.3103	0.01376
	54.485	0.04997	53.2879	1.40435		62.2968	1.01662	62.2968	0.01375
	54.4782	0.03575	53.2855	1.48229		62.2834	1.01519	62.2834	0.01376
	54.4713	0.03095	53.272	1.55944		62.27	1.01462	62.27	0.0137
	54.4645	0.11068	53.2586	1.40757		62.2565	1.01326	62.2565	0.01397
	54.4576	0.06826	53.2451	1.52327		62.243	1.01319	62.243	0.01408
	54.4508	0.03519	53.2317	1.43814		62.2296	1.01347	62.2296	0.01371
	54.4439	0.12296	53.2182	1.52562		62.2161	1.01227	62.2161	0.01394
	54.4371	0.14862	53.2047	1.49525		62.2137	1.01249	62.2137	0.01411
	54.4302	0.18008	53.1913	1.49641		62.2002	1.01228	62.2002	0.01393
	54.4234	0.09794	53.1778	1.56025		62.1868	1.01281	62.1868	0.01365
	54.4165	0.11072	53.1754	1.5111		62.1733	1.01265	62.1733	0.01389
	54.4097	0.01497	53.1619	1.65019		62.1599	1.01266	62.1599	0.01374
	54.4028	0.1006	53.1485	1.65947		62.1464	1.01217	62.1464	0.01359
	54.396	0.09905	53.135	1.62641		62.133	1.01199	62.133	0.01326
	54.3891	0.10693	53.1216	1.5891		62.1195	1.01246	62.1195	0.01382
	54.3823	0.05619	53.1081	1.42653		62.1061	1.01216	62.1061	0.01411
	54.3754	0.09482	53.0947	1.56842		62.0926	1.01211	62.0926	0.01379
	54.3686	0.18818	53.0812	1.61159		62.0914	1.01265	62.0914	0.01387
	54.3617	0.13463	53.0678	1.60115		62.0779	1.01183	62.0779	0.0138
	54.3549	0.0757	53.0653	1.39846		62.0645	1.01185	62.0645	0.0134
	54.348	0.12047	53.0519	1.56295		62.051	1.01232	62.051	0.01401
	54.3411	0.12852	53.0384	1.32524		62.0376	1.01204	62.0376	0.01389
	54.3343	0.06825	53.025	1.58315		62.0241	1.01224	62.0241	0.01363
	54.3274	0.09875	53.0115	1.58059		62.0107	1.01259	62.0107	0.01399
	54.3206	0.06418	52.9981	1.56244		61.9972	1.0118	61.9972	0.01393
	54.3137	0.08201	52.9846	1.53432		61.9838	1.01178	61.9838	0.01381
	54.3069	0.15041	52.9712	1.46236		61.9703	1.01239	61.9703	0.01388
	54.3	0.07848	52.9577	1.37192		61.9691	1.01277	61.9691	0.01382
	54.2932	0.05352	52.9552	1.50437		61.9556	1.0131	61.9556	0.0139
	54.2863	0.21619	52.9418	1.4561		61.9422	1.01267	61.9422	0.01338
	54.2795	0.23045	52.9283	1.5513		61.9287	1.0127	61.9287	0.01404
	54.2726	0.10764	52.9149	1.55498		61.9153	1.013	61.9153	0.01364
	54.2658	0.11151	52.9014	1.52272		61.9018	1.01255	61.9018	0.01355
	54.2589	0.05499	52.888	1.59042		61.8884	1.01315	61.8884	0.01405
	54.2521	0.10209	52.8745	1.4858		61.8749	1.01226	61.8749	0.01379
	54.2452	0.12618	52.8611	1.44384		61.8614	1.01225	61.8614	0.01374
	54.2384	-0.03994	52.8476	1.43107		61.859	1.01204	61.859	0.01384
	54.2315	0.13997	52.8452	1.52897		61.8456	1.0128	61.8456	0.01381
	54.2247	0.04787	52.8317	1.44724		61.8321	1.01281	61.8321	0.01372
	54.2178	0.02189	52.8183	1.44752		61.8186	1.01221	61.8186	0.01386
	54.211	0.11326	52.8048	1.50306		61.8052	1.0125	61.8052	0.0135
	54.2041	0.25502	52.7914	1.56762		61.7917	1.01281	61.7917	0.01378
	54.1973	0.16478	52.7779	1.53469		61.7783	1.01258	61.7783	0.01388
	54.1904	0.09094	52.7645	1.62444		61.7648	1.01299	61.7648	0.014
	54.1836	0.14862	52.751	1.60214		61.7514	1.012	61.7514	0.01351
	54.1767	0.07066	52.7375	1.54785		61.7379	1.01239	61.7379	0.0137
	54.1699	0.11663	52.7241	1.45674		61.7245	1.01294	61.7245	0.01392
	54.163	0.11556	52.7229	1.53892		61.7245	1.01347	61.7245	0.01343
	54.1562	0.13914	52.7094	1.45843		61.711	1.0131	61.711	0.0137
	54.1493	0.1397	52.696	1.56839		61.6976	1.01337	61.6976	0.01363
	54.1424	0.08034	52.6825	1.52519		61.6841	1.01288	61.6841	0.01339
	54.1356	0.0454	52.6691	1.36768		61.6707	1.01275	61.6707	0.01414
	54.1287	0.08723	52.6556	1.49344		61.6572	1.01248	61.6572	0.01375
	54.1219	0.02978	52.6422	1.32155		61.6437	1.01233	61.6437	0.01379
	54.115	0.03161	52.6287	1.53918		61.6303	1.01182	61.6303	0.01376
	54.1082	0.01695	52.6152	1.69445		61.6168	1.0131	61.6168	0.01394
	54.1013	0.00691	52.6128	1.55291		61.6144	1.01241	61.6144	0.01369
	54.0945	0.11234	52.5993	1.47468		61.6009	1.01248	61.6009	0.01379
	54.0876	0.12835	52.5859	1.57413		61.5875	1.01273	61.5875	0.01368
	54.0808	0.12695	52.5724	1.62239		61.574	1.01258	61.574	0.01351
	54.0739	0.11958	52.559	1.72672		61.5606	1.01216	61.5606	0.01375
	54.0671	0.00141	52.5455	1.60859		61.5471	1.0126	61.5471	0.01404
	54.0602	0.03274	52.5321	1.45686		61.5337	1.01278	61.5337	0.01379
	54.0534	0.02774	52.5186	1.48039		61.5202	1.01215	61.5202	0.01367
	54.0465	0.02273	52.5052	1.54509		61.5068	1.0126	61.5068	0.01372
	54.0397	0.0565	52.5027	1.59792		61.4933	1.01217	61.4933	0.01387
	54.0328	0.11257	52.4893	1.40555		61.4921	1.01274	61.4921	0.01368
	54.026	0.03654	52.4758	1.57127		61.4786	1.01246	61.4786	0.01354
	54.0191	0.13087	52.4624	1.48678		61.4652	1.01278	61.4652	0.01366
	54.0123	0.18687	52.4489	1.54281		61.4517	1.01257	61.4517	0.01388
	54.0054	0.16594	52.4355	1.51666		61.4383	1.01256	61.4383	0.01367
	53.9986	0.02044	52.422	1.56878		61.4248	1.01273	61.4248	0.01397
	53.9917	0.07953	52.4085	1.55523		61.4114	1.01205	61.4114	0.01376
	53.9849	0.12368	52.3951	1.43092		61.3979	1.01291	61.3979	0.01414
	53.978	0.08736	52.3927	1.48171		61.3845	1.01272	61.3845	0.01365
	53.9712	0.07174	52.3792	1.55538		61.371	1.01258	61.371	0.01366
	53.9643	0.08751	52.3657	1.53283		61.3576	1.01243	61.3576	0.0139
	53.9575	-0.00597	52.3523	1.4722		61.3576	1.01268	61.3576	0.01366
	53.9506	-0.03391	52.3388	1.5069		61.3441	1.01265	61.3441	0.01396
	53.9438	0.03596	52.3254	1.47115		61.3306	1.0132	61.3306	0.01369
	53.9369	0.143	52.3119	1.56866		61.3172	1.01256	61.3172	0.01358
	53.9301	0.06664	52.2985	1.47488		61.3037	1.01282	61.3037	0.01346
	53.9232	0.14402	52.285	1.41466		61.2903	1.0127	61.2903	0.01384
	53.9164	0.10867	52.2826	1.52106		61.2768	1.01233	61.2768	0.01381
	53.9095	0.23338	52.2691	1.5733		61.2634	1.01266	61.2634	0.01363
	53.9027	0.11344	52.2557	1.75469		61.2499	1.01253	61.2499	0.01379
	53.8958	0.0196	52.2422	1.51488		61.2365	1.01279	61.2365	0.0137
	53.8889	-0.01158	52.2288	1.44971		61.2353	1.01286	61.2353	0.01335
	53.8821	0.0601	52.2153	1.44787		61.2218	1.01166	61.2218	0.01356
	53.8752	0.11811	52.2019	1.55526		61.2084	1.01269	61.2084	0.01396
	53.8684	0.07616	52.1884	1.53753		61.1949	1.01175	61.1949	0.01383
	53.8615	-0.00547	52.175	1.58215		61.1814	1.01277	61.1814	0.01375
	53.8547	0.02657	52.1725	1.58222		61.168	1.01271	61.168	0.01381
	53.8478	0.12497	52.1591	1.49191		61.1545	1.01307	61.1545	0.01391
	53.841	0.14727	52.1456	1.56185		61.1411	1.01229	61.1411	0.01386
	53.8341	0.06339	52.1321	1.581		61.1276	1.01227	61.1276	0.01377
	53.8273	0.00865	52.1187	1.31435		61.1142	1.01353	61.1142	0.01393
	53.8204	0.15124	52.1052	1.37536		61.1007	1.01249	61.1007	0.01382
	53.8136	0.21881	52.0918	1.52613		61.1007	1.01299	61.1007	0.01384
	53.8067	0.12836	52.0783	1.47187		61.0873	1.01211	61.0873	0.0137
	53.7999	0.18497	52.0649	1.61867		61.0738	1.01242	61.0738	0.0137
	53.793	0.08721	52.0624	1.42307		61.0604	1.01277	61.0604	0.01386
	53.7862	0.04847	52.049	1.55846		61.0469	1.01185	61.0469	0.01354
	53.7793	0.06826	52.0355	1.63984		61.0335	1.01244	61.0335	0.01373
	53.7725	0.13197	52.0221	1.61127		61.02	1.01315	61.02	0.01373
	53.7656	0.07319	52.0086	1.5056		61.0065	1.01227	61.0065	0.01394
	53.7588	0.15363	51.9952	1.43394		60.9931	1.0127	60.9931	0.01395
	53.7519	0.14437	51.9817	1.56201		60.9796	1.0121	60.9796	0.01377
	53.7451	0.08858	51.9682	1.56563		60.9784	1.01209	60.9784	0.014
	53.7382	0.14065	51.9646	1.42611		60.965	1.01267	60.965	0.01388
	53.7313	0.00997	51.9511	1.45032		60.9515	1.01287	60.9515	0.01352
	53.7245	0.16193	51.9377	1.53994		60.938	1.01217	60.938	0.01378
	53.7176	0.14824	51.9242	1.42726		60.9246	1.01304	60.9246	0.01361
	53.7108	0.03732	51.9108	1.46329		60.9111	1.01274	60.9111	0.01367
	53.7039	0.16073	51.8973	1.49398		60.8977	1.01294	60.8977	0.01378
	53.6971	0.26663	51.8839	1.51869		60.8842	1.01286	60.8842	0.01393
	53.6902	0.12127	51.8704	1.48971		60.8708	1.01214	60.8708	0.01396
	53.6834	0.11192	51.857	1.59586		60.8573	1.01193	60.8573	0.0141
	53.6765	-0.00786	51.8545	1.52176		60.8439	1.01264	60.8439	0.01385
	53.6697	0.03302	51.8411	1.42959		60.8439	1.01263	60.8439	0.01377
	53.6628	0.015	51.8276	1.68868		60.8304	1.01262	60.8304	0.01363
	53.656	0.06344	51.8141	1.63815		60.817	1.01284	60.817	0.01344
	53.6491	0.13324	51.8007	1.55444		60.8035	1.01233	60.8035	0.01378
	53.6423	0.16035	51.7872	1.4831		60.7901	1.01285	60.7901	0.01356
	53.6354	0.18142	51.7738	1.54383		60.7766	1.01245	60.7766	0.01389
	53.6286	0.17435	51.7603	1.60334		60.7632	1.01233	60.7632	0.0136
	53.6217	0.1246	51.7469	1.70195		60.7497	1.01283	60.7497	0.0136
	53.6149	0.16367	51.7444	1.51457		60.7362	1.013	60.7362	0.01376
	53.608	0.12656	51.731	1.54561		60.7228	1.0126	60.7228	0.01392
	53.6012	0.14509	51.7175	1.48414		60.7216	1.01197	60.7216	0.01418
	53.5943	0.07855	51.7041	1.53401		60.7081	1.01336	60.7081	0.0136
	53.5875	0.09916	51.6906	1.54091		60.6947	1.01264	60.6947	0.01394
	53.5806	0.09058	51.6772	1.62065		60.6812	1.01251	60.6812	0.01375
	53.5738	0.08042	51.6637	1.51611		60.6678	1.01247	60.6678	0.01386
	53.5669	0.19446	51.6503	1.58484		60.6543	1.01239	60.6543	0.01405
	53.5601	0.185	51.6368	1.41723		60.6409	1.01326	60.6409	0.01367
	53.5532	0.22932	51.6234	1.42895		60.6274	1.01218	60.6274	0.01372
	53.5464	0.15968	51.6221	1.54707		60.614	1.01225	60.614	0.01419
	53.5395	0.13824	51.6087	1.56097		60.6005	1.0126	60.6005	0.01402
	53.5327	0.08864	51.5952	1.5984		60.5993	1.01294	60.5993	0.01377
	53.5258	0.0466	51.5818	1.31699		60.5858	1.01276	60.5858	0.01354
	53.5189	0.15982	51.5683	1.46566		60.5724	1.01265	60.5724	0.01377
	53.5121	0.15561	51.5549	1.48055		60.5589	1.01208	60.5589	0.01375
	53.5052	0.10478	51.5414	1.5408		60.5455	1.0124	60.5455	0.01358
	53.4984	0.09265	51.528	1.6354		60.532	1.01273	60.532	0.01346
	53.4915	0.07582	51.5145	1.50388		60.5185	1.01291	60.5185	0.01344
	53.4847	0.01395	51.5121	1.37939		60.5051	1.01275	60.5051	0.01376
	53.4778	0.08659	51.4986	1.47215		60.4916	1.01199	60.4916	0.01404
	53.471	-0.00147	51.4851	1.51677		60.4892	1.01294	60.4892	0.01397
	53.4641	0.10803	51.4717	1.50924		60.4757	1.0125	60.4757	0.01354
	53.4573	0.02483	51.4582	1.52238		60.4623	1.01251	60.4623	0.01374
	53.4504	0.09479	51.4448	1.44167		60.4488	1.01281	60.4488	0.01366
	53.4436	0.13602	51.4313	1.53786		60.4354	1.01287	60.4354	0.01368
	53.4367	0.0433	51.4179	1.46671		60.4219	1.0127	60.4219	0.01383
	53.4299	0.09132	51.4044	1.43688		60.4085	1.01248	60.4085	0.01369
	53.423	0.04718	51.402	1.57999		60.395	1.01279	60.395	0.01384
	53.4162	0.06354	51.3885	1.53819		60.3816	1.01169	60.3816	0.01363
	53.4093	0.19455	51.3751	1.58339		60.3791	1.01247	60.3791	0.01369
	53.4025	0.05742	51.3616	1.55687		60.3657	1.01245	60.3657	0.01381
	53.3956	0.06433	51.3482	1.60595		60.3522	1.01305	60.3522	0.01378
	53.3888	0.02472	51.3347	1.52984		60.3388	1.01273	60.3388	0.01376
	53.3819	0.15649	51.3213	1.56342		60.3253	1.01251	60.3253	0.01362
	53.3751	0.05787	51.3078	1.54643		60.3118	1.01194	60.3118	0.01381
	53.3682	0.0902	51.2944	1.57001		60.2984	1.01199	60.2984	0.01395
	53.3614	0.1022	51.2919	1.49173		60.285	1.01227	60.285	0.01378
	53.3545	0.06098	51.2785	1.5239		60.2715	1.01258	60.2715	0.01398
	53.3477	0.11327	51.265	1.45562		60.258	1.01315	60.258	0.01353
	53.3408	0.013	51.2516	1.43823		60.2568	1.01302	60.2568	0.0139
	53.334	0.15339	51.2381	1.60511		60.2434	1.01291	60.2434	0.01396
	53.3271	0.13294	51.2246	1.68495		60.2299	1.01315	60.2299	0.01363
	53.3203	0.1286	51.2112	1.52786		60.2165	1.01289	60.2165	0.01368
	53.3134	0.13528	51.1977	1.55327		60.203	1.01258	60.203	0.01403
	53.3066	0.26293	51.1843	1.4829		60.1895	1.0123	60.1895	0.0135
	53.2997	0.14874	51.1818	1.48081		60.1761	1.01282	60.1761	0.01378
	53.2929	0.15387	51.1684	1.52406		60.1626	1.01261	60.1626	0.01371
	53.286	0.08567	51.1549	1.52468		60.1492	1.01193	60.1492	0.01398
	53.2791	0.06922	51.1415	1.6781		60.1357	1.01281	60.1357	0.01364
	53.2723	0.17172	51.128	1.65428		60.1345	1.013	60.1345	0.01396
	53.2654	0.16484	51.1146	1.51579		60.1211	1.0133	60.1211	0.01352
	53.2586	0.20434	51.1011	1.5394		60.1076	1.01313	60.1076	0.01341
	53.2517	0.2831	51.0877	1.55994		60.0941	1.013	60.0941	0.01401
	53.2449	0.28103	51.0742	1.5677		60.0807	1.01248	60.0807	0.01361
	53.238	0.28974	51.0718	1.59858		60.0673	1.01184	60.0673	0.01383
	53.2312	0.21696	51.0583	1.59669		60.0538	1.0127	60.0538	0.01401
	53.2243	0.22191	51.0449	1.60828		60.0403	1.01228	60.0403	0.01405
	53.2175	0.16604	51.0314	1.66297		60.0269	1.01312	60.0269	0.01396
	53.2106	0.2853	51.0179	1.60991		60.0134	1.01273	60.0134	0.0137
	53.2038	0.24966	51.0045	1.62761		60	1.01227	60	0.01374
	53.1969	0.22642	50.991	1.54193		60	1.01285	60	0.01394
	53.1901	0.21486	50.9776	1.55739		59.9865	1.0121	59.9865	0.01369
	53.1832	0.33925	50.9739	1.5733		59.9731	1.01249	59.9731	0.01365
	53.1764	0.25845	50.9605	1.58875		59.9596	1.01298	59.9596	0.01338
	53.1695	0.31836	50.947	1.56279		59.9462	1.01289	59.9462	0.01363
	53.1627	0.26186	50.9336	1.41239		59.9327	1.01313	59.9327	0.01358
	53.1558	0.33893	50.9201	1.5526		59.9193	1.01254	59.9193	0.01367
	53.149	0.28876	50.9066	1.62727		59.9058	1.01231	59.9058	0.01401
	53.1421	0.37007	50.8932	1.36564		59.8924	1.01238	59.8924	0.01402
	53.1353	0.3907	50.8798	1.44505		59.8789	1.01265	59.8789	0.01391
	53.1284	0.32916	50.8663	1.50205		59.8777	1.0127	59.8777	0.01401
	53.1216	0.34392	50.8638	1.57362		59.8642	1.01299	59.8642	0.01388
	53.1147	0.30102	50.8504	1.57279		59.8508	1.01257	59.8508	0.01376
	53.1078	0.29124	50.8369	1.56258		59.8373	1.01186	59.8373	0.01404
	53.101	0.33664	50.8235	1.65429		59.8239	1.01164	59.8239	0.01378
	53.0941	0.40155	50.81	1.66741		59.8104	1.01277	59.8104	0.0136
	53.0873	0.42827	50.7966	1.60334		59.797	1.01259	59.797	0.01378
	53.0804	0.46138	50.7831	1.55138		59.7835	1.0129	59.7835	0.01384
	53.0736	0.34184	50.7697	1.51291		59.77	1.0129	59.77	0.01401
	53.0667	0.47755	50.7562	1.4869		59.7676	1.01288	59.7676	0.01391
	53.0599	0.48863	50.7538	1.59051		59.7542	1.01217	59.7542	0.01388
	53.053	0.56675	50.7403	1.51947		59.7407	1.0127	59.7407	0.01374
	53.0462	0.62355	50.7269	1.59492		59.7272	1.01203	59.7272	0.01378
	53.0393	0.5565	50.7134	1.51978		59.7138	1.01245	59.7138	0.01368
	53.0325	0.65225	50.7	1.54973		59.7003	1.01277	59.7003	0.01372
	53.0256	0.61562	50.6865	1.58514		59.6869	1.01271	59.6869	0.01361
	53.0188	0.57772	50.6731	1.58939		59.6734	1.01259	59.6734	0.01364
	53.0119	0.69473	50.6596	1.61703		59.66	1.01272	59.66	0.01389
	53.0051	0.73429	50.6461	1.68966		59.6465	1.01233	59.6465	0.01388
	52.9982	0.74509	50.6437	1.56477		59.6453	1.01261	59.6453	0.01389
	52.9914	0.74447	50.6302	1.63398		59.6318	1.01241	59.6318	0.01386
	52.9845	0.74291	50.6168	1.53419		59.6184	1.01252	59.6184	0.01388
	52.9777	0.7	50.6033	1.49184		59.6049	1.01307	59.6049	0.01388
	52.9708	0.69464	50.5899	1.61864		59.5915	1.01198	59.5915	0.01358
	52.964	0.85	50.5764	1.5361		59.578	1.01279	59.578	0.01383
	52.9571	0.79414	50.563	1.62978		59.5646	1.01264	59.5646	0.01356
	52.9503	0.73217	50.5495	1.66041		59.5511	1.01223	59.5511	0.01404
	52.9434	0.77435	50.5361	1.5873		59.5377	1.0121	59.5377	0.01385
	52.9366	0.73525	50.5336	1.72391		59.5242	1.0122	59.5242	0.01355
	52.9297	0.54156	50.5202	1.61135		59.523	1.01278	59.523	0.01406
	52.9229	0.62968	50.5067	1.74729		59.5095	1.01249	59.5095	0.0137
	52.916	0.77294	50.4933	1.65166		59.4961	1.01233	59.4961	0.01394
	52.9091	0.67604	50.4798	1.66399		59.4826	1.01257	59.4826	0.01392
	52.9023	0.59103	50.4664	1.68327		59.4692	1.01229	59.4692	0.01389
	52.8954	0.54356	50.4529	1.52084		59.4557	1.01203	59.4557	0.0137
	52.8886	0.46391	50.4395	1.4884		59.4423	1.01235	59.4423	0.01363
	52.8817	0.39245	50.426	1.43202		59.4288	1.01228	59.4288	0.0138
	52.8749	0.40571	50.4235	1.69027		59.4154	1.01218	59.4154	0.01383
	52.868	0.2385	50.4101	1.64175		59.4019	1.0129	59.4019	0.01384
	52.8612	0.37222	50.3966	1.7813		59.4007	1.01235	59.4007	0.01362
	52.8543	0.36908	50.3832	1.57064		59.3872	1.01273	59.3872	0.01407
	52.8475	0.38485	50.3697	1.59926		59.3738	1.01223	59.3738	0.0139
	52.8406	0.34359	50.3563	1.69635		59.3603	1.01242	59.3603	0.01334
	52.8338	0.3043	50.3428	1.70422		59.3469	1.01231	59.3469	0.01387
	52.8269	0.25764	50.3294	1.75801		59.3334	1.01212	59.3334	0.0138
	52.8201	0.2435	50.3257	1.63923		59.32	1.01275	59.32	0.01376
	52.8132	0.194	50.3122	1.62701		59.3065	1.01237	59.3065	0.01379
	52.8064	0.25144	50.2988	1.65597		59.2931	1.01241	59.2931	0.01383
	52.7995	0.22302	50.2854	1.57112		59.2796	1.01303	59.2796	0.01327
	52.7927	0.25773	50.2719	1.53165		59.2784	1.01206	59.2784	0.0137
	52.7858	0.29215	50.2584	1.67725		59.2649	1.0123	59.2649	0.014
	52.779	0.33581	50.245	1.65673		59.2515	1.01225	59.2515	0.01394
	52.7721	0.25416	50.2315	1.76256		59.238	1.01277	59.238	0.01418
	52.7653	0.16944	50.2181	1.74261		59.2246	1.0123	59.2246	0.01389
	52.7584	0.16729	50.2156	1.58646		59.2111	1.01236	59.2111	0.01395
	52.7516	0.1377	50.2022	1.68608		59.1977	1.01259	59.1977	0.01379
	52.7447	0.21439	50.1887	1.57794		59.1842	1.01275	59.1842	0.01394
	52.7379	0.2354	50.1753	1.75762		59.1708	1.01285	59.1708	0.01413
	52.731	0.1491	50.1618	1.64477		59.1573	1.01276	59.1573	0.01355
	52.7242	0.03941	50.1484	1.72381		59.1561	1.0126	59.1561	0.01389
	52.7173	0.13944	50.1349	1.70454		59.1426	1.01268	59.1426	0.01384
	52.7105	0.08998	50.1215	1.63959		59.1292	1.01242	59.1292	0.01388
	52.7036	0.16562	50.108	1.70004		59.1157	1.01217	59.1157	0.01408
	52.6968	0.26608	50.1056	1.85225		59.1023	1.01306	59.1023	0.0139
	52.6899	0.13549	50.0921	1.76646		59.0888	1.01253	59.0888	0.01376
	52.6831	0.13508	50.0787	1.81345		59.0754	1.01278	59.0754	0.01375
	52.6762	0.19335	50.0652	1.67999		59.0619	1.01263	59.0619	0.01383
	52.6694	0.10147	50.0517	1.76789		59.0485	1.01202	59.0485	0.01371
	52.6625	0.13885	50.0383	1.7456		59.046	1.01286	59.046	0.0135
	52.6556	0.16285	50.0248	1.75921		59.0326	1.01208	59.0326	0.01364
	52.6488	0.15152	50.0114	1.67952		59.0191	1.0122	59.0191	0.01365
	52.6419	0.07587	49.9979	1.61495		59.0056	1.01229	59.0056	0.01356
	52.6351	0.06316	49.9955	1.62356		58.9922	1.01205	58.9922	0.01351
	52.6282	0.15537	49.982	1.6611		58.9787	1.01272	58.9787	0.0137
	52.6214	0.24144	49.9686	1.5925		58.9653	1.01183	58.9653	0.01385
	52.6145	0.1161	49.9551	1.66331		58.9518	1.01243	58.9518	0.01418
	52.6077	0.11741	49.9417	1.6038		58.9384	1.01245	58.9384	0.01385
	52.6008	0.03384	49.9282	1.51688		58.9249	1.0126	58.9249	0.01407
	52.594	0.08243	49.9148	1.60381		58.9237	1.01237	58.9237	0.01389
	52.5871	0.10202	49.9013	1.60318		58.9102	1.0127	58.9102	0.01388
	52.5803	0.15924	49.8976	1.55027		58.8968	1.01219	58.8968	0.01391
	52.5734	0.12399	49.8842	1.56765		58.8833	1.01193	58.8833	0.01379
	52.5666	0.11785	49.8707	1.56096		58.8699	1.01313	58.8699	0.01369
	52.5597	0.12017	49.8573	1.51197		58.8564	1.01254	58.8564	0.01368
	52.5529	0.04281	49.8438	1.69508		58.843	1.01271	58.843	0.0138
	52.546	0.14121	49.8304	1.5815		58.8295	1.01283	58.8295	0.01376
	52.5392	0.19064	49.8169	1.64297		58.8161	1.01231	58.8161	0.01372
	52.5323	0.08853	49.8035	1.45301		58.8136	1.0122	58.8136	0.01343
	52.5255	0.04701	49.79	1.45049		58.8002	1.01234	58.8002	0.01365
	52.5186	0.1963	49.7876	1.61543		58.7867	1.01262	58.7867	0.01392
	52.5118	0.13739	49.7741	1.60169		58.7733	1.0126	58.7733	0.01365
	52.5049	0.13671	49.7607	1.46591		58.7598	1.01264	58.7598	0.0139
	52.498	0.04777	49.7472	1.50703		58.7464	1.01244	58.7464	0.01399
	52.4912	0.17605	49.7338	1.54396		58.7329	1.01173	58.7329	0.01361
	52.4843	0.17449	49.7203	1.59043		58.7195	1.01188	58.7195	0.01369
	52.4775	0.12406	49.7069	1.56967		58.706	1.01278	58.706	0.01386
	52.4706	0.18657	49.6934	1.57868		58.6925	1.01235	58.6925	0.01369
	52.4638	0.08288	49.6897	1.48134		58.6913	1.01264	58.6913	0.01359
	52.4569	0.12627	49.6763	1.57755		58.6779	1.0124	58.6779	0.01369
	52.4501	0.11549	49.6628	1.56161		58.6644	1.01243	58.6644	0.01376
	52.4432	0.10841	49.6494	1.58501		58.651	1.01282	58.651	0.01381
	52.4364	0.03874	49.6359	1.59192		58.6375	1.01256	58.6375	0.01368
	52.4295	-0.00607	49.6225	1.46978		58.6241	1.01245	58.6241	0.01354
	52.4227	0.12664	49.609	1.37302		58.6106	1.0116	58.6106	0.01365
	52.4158	0.19222	49.5956	1.53284		58.5971	1.01277	58.5971	0.01371
	52.409	0.11439	49.5821	1.69199		58.5837	1.01245	58.5837	0.01397
	52.4021	0.15872	49.5797	1.60437		58.5812	1.01265	58.5812	0.01381
	52.3953	0.13639	49.5662	1.56051		58.5678	1.0119	58.5678	0.01399
	52.3884	0.19938	49.5527	1.40791		58.5543	1.01228	58.5543	0.01373
	52.3816	0.13027	49.5393	1.50779		58.5409	1.01247	58.5409	0.01362
	52.3747	0.10044	49.5258	1.4276		58.5274	1.01244	58.5274	0.01375
	52.3679	0.16976	49.5124	1.57143		58.514	1.01283	58.514	0.01389
	52.361	0.21056	49.4989	1.54677		58.5005	1.0126	58.5005	0.01352
	52.3542	0.22829	49.4855	1.5734		58.4871	1.01177	58.4871	0.01378
	52.3473	0.0709	49.472	1.46304		58.4736	1.01257	58.4736	0.01387
	52.3405	-0.0271	49.4696	1.56829		58.4602	1.01246	58.4602	0.01361
	52.3336	0.06284	49.4561	1.58112		58.4589	1.01227	58.4589	0.01361
	52.3268	0.16479	49.4427	1.7317		58.4455	1.01202	58.4455	0.01362
	52.3199	0.10856	49.4292	1.68828		58.432	1.01259	58.432	0.0137
	52.3131	0.09874	49.4158	1.57341		58.4186	1.01206	58.4186	0.01382
	52.3062	0.08689	49.4023	1.6164		58.4051	1.01234	58.4051	0.01372
	52.2994	0.11221	49.3889	1.47082		58.3917	1.01271	58.3917	0.01358
	52.2925	0.02976	49.3754	1.46913		58.3782	1.01347	58.3782	0.01372
	52.2856	0.00754	49.362	1.4157		58.3648	1.01303	58.3648	0.01389
	52.2788	0.05212	49.3595	1.57386		58.3513	1.0131	58.3513	0.01354
	52.2719	0.06015	49.346	1.48344		58.3379	1.01226	58.3379	0.01389
	52.2651	0.06978	49.3326	1.49617		58.3366	1.01206	58.3366	0.01372
	52.2582	0.11828	49.3191	1.43033		58.3232	1.01283	58.3232	0.01354
	52.2514	0.04667	49.3057	1.54097		58.3097	1.01237	58.3097	0.01376
	52.2445	-0.0066	49.2922	1.63941		58.2963	1.01229	58.2963	0.01373
	52.2377	0.04201	49.2788	1.59079		58.2828	1.01198	58.2828	0.0137
	52.2308	0.06571	49.2653	1.51531		58.2694	1.01197	58.2694	0.01323
	52.224	0.01783	49.2519	1.55507		58.2559	1.01254	58.2559	0.01341
	52.2171	0.19341	49.2494	1.44372		58.2425	1.01264	58.2425	0.01373
	52.2103	0.15115	49.236	1.41381		58.229	1.01312	58.229	0.01418
	52.2034	0.10923	49.2225	1.49472		58.2266	1.01242	58.2266	0.01377
	52.1966	0.08242	49.2091	1.47392		58.2131	1.01258	58.2131	0.01369
	52.1897	0.11978	49.1956	1.54338		58.1997	1.01235	58.1997	0.01403
	52.1829	0.06062	49.1822	1.53385		58.1862	1.01191	58.1862	0.01359
	52.176	0.11236	49.1687	1.52154		58.1728	1.01331	58.1728	0.01345
	52.1692	0.20554	49.1553	1.48249		58.1593	1.0122	58.1593	0.01384
	52.1623	0.0936	49.1418	1.49813		58.1459	1.01214	58.1459	0.0136
	52.1555	0.08253	49.1394	1.56472		58.1324	1.01183	58.1324	0.01377
	52.1486	0.07893	49.1259	1.5399		58.1189	1.01186	58.1189	0.01359
	52.1418	0.08951	49.1125	1.44726		58.1165	1.01209	58.1165	0.01366
	52.1349	0.03213	49.099	1.57214		58.103	1.01229	58.103	0.0138
	52.1281	0.02752	49.0855	1.6147		58.0896	1.01266	58.0896	0.01375
	52.1212	0.02229	49.0721	1.53886		58.0761	1.01292	58.0761	0.01369
	52.1144	0.12099	49.0586	1.49031		58.0627	1.01215	58.0627	0.01413
	52.1075	0.12282	49.0452	1.40852		58.0492	1.01228	58.0492	0.01346
	52.1007	0.02802	49.0317	1.62277		58.0358	1.01277	58.0358	0.01368
	52.0938	0.0188	49.0293	1.44769		58.0223	1.01189	58.0223	0.01356
	52.087	0.08866	49.0158	1.53304		58.0089	1.01192	58.0089	0.01394
	52.0801	0.00311	49.0024	1.62382		57.9954	1.01191	57.9954	0.01363
	52.0733	0.03726	48.9889	1.66604		57.982	1.01239	57.982	0.0134
	52.0664	0.09521	48.9755	1.60032		57.982	1.01287	57.982	0.01375
	52.0596	0.07847	48.962	1.56424		57.9685	1.01175	57.9685	0.01379
	52.0527	0.11174	48.9486	1.69116		57.955	1.01285	57.955	0.01382
	52.0458	0.03556	48.9351	1.4554		57.9416	1.01227	57.9416	0.01347
	52.039	0.10174	48.9216	1.59591		57.9281	1.01238	57.9281	0.01373
	52.0321	0.10773	48.9192	1.46934		57.9147	1.01289	57.9147	0.0136
	52.0253	0.13053	48.9057	1.43427		57.9012	1.01237	57.9012	0.01357
	52.0184	0.11375	48.8923	1.42305		57.8878	1.0123	57.8878	0.01366
	52.0116	0.1184	48.8788	1.60661		57.8743	1.01277	57.8743	0.01355
	52.0047	0.10896	48.8654	1.45986		57.8609	1.012	57.8609	0.01372
	51.9979	0.13302	48.8519	1.52676		57.8597	1.0122	57.8597	0.01349
	51.991	0.00212	48.8385	1.39506		57.8462	1.0129	57.8462	0.01384
	51.9842	0.04877	48.825	1.44802		57.8327	1.01255	57.8327	0.01365
	51.9773	0.07956	48.8116	1.50814		57.8193	1.0119	57.8193	0.01397
	51.9705	0.08696	48.8091	1.63397		57.8058	1.0125	57.8058	0.01355
	51.9636	0.17706	48.7957	1.47481		57.7924	1.01256	57.7924	0.01381
	51.9568	0.1015	48.7822	1.56059		57.7789	1.01267	57.7789	0.01382
	51.9499	0.15491	48.7688	1.57717		57.7655	1.01284	57.7655	0.01383
	51.9431	0.08642	48.7553	1.62626		57.752	1.01339	57.752	0.01382
	51.9362	0.0455	48.7419	1.59037		57.7496	1.01233	57.7496	0.01411
	51.9294	0.08272	48.7284	1.51231		57.7361	1.01239	57.7361	0.014
	51.9225	0.08708	48.715	1.56658		57.7227	1.01179	57.7227	0.01404
	51.9157	0.1878	48.7015	1.5868		57.7092	1.01279	57.7092	0.01378
	51.9088	0.28019	48.6991	1.47325		57.6958	1.01273	57.6958	0.01404
	51.902	0.08548	48.6856	1.53813		57.6823	1.01217	57.6823	0.01358
	51.8951	0.14025	48.6722	1.57164		57.6689	1.0119	57.6689	0.01358
	51.8883	0.11126	48.6587	1.70271		57.6554	1.01224	57.6554	0.01396
	51.8814	-0.0039	48.6452	1.61976		57.642	1.01216	57.642	0.01363
	51.8745	0.198	48.6318	1.57442		57.6285	1.01225	57.6285	0.01376
	51.8677	0.17047	48.6183	1.3636		57.6273	1.01214	57.6273	0.01386
	51.8608	0.13104	48.6049	1.62996		57.6138	1.01193	57.6138	0.01378
	51.854	0.07063	48.5914	1.69381		57.6004	1.01271	57.6004	0.01378
	51.8471	0.09428	48.589	1.71758		57.5869	1.01215	57.5869	0.01373
	51.8403	0.22298	48.5755	1.45618		57.5735	1.01196	57.5735	0.01376
	51.8334	0.17543	48.5621	1.61748		57.56	1.01267	57.56	0.01385
	51.8266	0.159	48.5486	1.56284		57.5466	1.0123	57.5466	0.01384
	51.8197	0.13885	48.5352	1.60399		57.5331	1.01278	57.5331	0.01367
	51.8129	0.09711	48.5217	1.47382		57.5196	1.01246	57.5196	0.01344
	51.806	0.09765	48.5083	1.56444		57.5172	1.01288	57.5172	0.01362
	51.7992	0.0112	48.4948	1.44673		57.5037	1.01333	57.5037	0.01351
	51.7923	0.00476	48.4814	1.53108		57.4903	1.01211	57.4903	0.0139
	51.7855	0.05621	48.4789	1.5849		57.4768	1.01222	57.4768	0.01349
	51.7786	0.08028	48.4655	1.49654		57.4634	1.01278	57.4634	0.01357
	51.7718	0.04042	48.452	1.65901		57.4499	1.01233	57.4499	0.01391
	51.7649	0.07547	48.4385	1.51078		57.4365	1.012	57.4365	0.01371
	51.7581	0.06694	48.4251	1.61246		57.423	1.01234	57.423	0.01399
	51.7512	0.1033	48.4116	1.53559		57.4096	1.0119	57.4096	0.01391
	51.7444	0.0815	48.3982	1.64105		57.3961	1.01224	57.3961	0.0137
	51.7375	0.1423	48.3847	2.37535		57.3949	1.01266	57.3949	0.01368
	51.7307	0.14499	48.3713	2.46		57.3814	1.01215	57.3814	0.01404
	51.7238	0.22895	48.3688	1.50361		57.368	1.01253	57.368	0.01363
	51.717	0.03386	48.3554	1.44408		57.3545	1.01273	57.3545	0.01359
	51.7101	0.18119	48.3419	1.49734		57.3411	1.01253	57.3411	0.01387
	51.7033	0.1107	48.3285	1.39115		57.3276	1.01163	57.3276	0.01381
	51.6964	0.11803	48.315	1.50646		57.3142	1.01157	57.3142	0.01359
	51.6896	-0.02549	48.3016	1.5581		57.3007	1.01215	57.3007	0.0139
	51.6827	0.03445	48.2881	1.51763		57.2873	1.01207	57.2873	0.01404
	51.6759	0.15286	48.2747	1.68337		57.2848	1.01218	57.2848	0.01378
	51.669	0.10922	48.2612	1.37811		57.2714	1.01206	57.2714	0.01372
	51.6621	0.13271	48.2588	1.46948		57.2579	1.01207	57.2579	0.0136
	51.6553	0.01633	48.2453	1.52669		57.2445	1.01208	57.2445	0.0136
	51.6484	0.13925	48.2319	1.46438		57.231	1.01185	57.231	0.01405
	51.6416	0.01571	48.2184	1.45613		57.2176	1.01263	57.2176	0.014
	51.6347	0.0474	48.2049	1.52361		57.2041	1.0123	57.2041	0.01372
	51.6279	0.08035	48.1915	1.42073		57.1906	1.01188	57.1906	0.01387
	51.621	0.05164	48.178	1.53497		57.1772	1.01227	57.1772	0.01368
	51.6142	0.13866	48.1646	1.49698		57.1748	1.01213	57.1748	0.01352
	51.6073	0.18632	48.1511	1.51209		57.1613	1.01273	57.1613	0.01372
	51.6005	0.18737	48.1487	1.61084		57.1478	1.01192	57.1478	0.01386
	51.5936	0.24622	48.1352	1.44764		57.1344	1.01275	57.1344	0.01386
	51.5868	0.24807	48.1218	1.45911		57.1209	1.0122	57.1209	0.01387
	51.5799	0.12176	48.1083	1.56448		57.1075	1.01284	57.1075	0.01349
	51.5731	0.2578	48.0949	1.57693		57.094	1.01231	57.094	0.01366
	51.5662	0.13321	48.0814	1.46628		57.0806	1.01237	57.0806	0.01408
	51.5594	0.10234	48.068	1.48547		57.0671	1.01295	57.0671	0.01362
	51.5525	0.05958	48.0545	1.48995		57.0647	1.01235	57.0647	0.01397
	51.5457	0.19291	48.0411	1.47904		57.0512	1.01295	57.0512	0.01387
	51.5388	0.03484	48.0386	1.51346		57.0378	1.01209	57.0378	0.01361
	51.532	0.04082	48.0252	1.5206		57.0243	1.01228	57.0243	0.01383
	51.5251	0.07578	48.0117	1.50657		57.0109	1.01267	57.0109	0.014
	51.5183	0.01423	47.9983	1.55581		56.9974	1.01272	56.9974	0.01413
	51.5114	0.106	47.9848	1.59828		56.984	1.01246	56.984	0.0141
	51.5046	0.11829	47.9714	1.53955		56.9705	1.01282	56.9705	0.01417
	51.4977	0.13239	47.9579	1.56865		56.9571	1.01283	56.9571	0.01402
	51.4909	0.08154	47.9444	1.55555		56.9546	1.0122	56.9546	0.014
	51.484	0.21551	47.9408	1.53254		56.9412	1.01191	56.9412	0.01349
	51.4772	0.22542	47.9273	1.43143		56.9277	1.01233	56.9277	0.01366
	51.4703	0.03262	47.9139	1.64071		56.9142	1.0127	56.9142	0.01405
	51.4635	0.11804	47.9004	1.66517		56.9008	1.01265	56.9008	0.01423
	51.4566	0.02288	47.887	1.55381		56.8873	1.01211	56.8873	0.01397
	51.4498	0.08776	47.8735	1.44284		56.8739	1.01246	56.8739	0.01398
	51.4429	0.11935	47.8601	1.56664		56.8604	1.01263	56.8604	0.01394
	51.4361	0.10246	47.8466	1.60131		56.847	1.01192	56.847	0.0138
	51.4292	0.06388	47.8332	1.56511		56.8445	1.01175	56.8445	0.01397
	51.4223	0.03387	47.8307	1.51124		56.8311	1.01286	56.8311	0.0138
	51.4155	-0.03987	47.8173	1.47841		56.8176	1.01242	56.8176	0.01373
	51.4086	0.05937	47.8038	1.51929		56.8042	1.01225	56.8042	0.01394
	51.4018	0.02931	47.7903	1.47565		56.7907	1.01324	56.7907	0.01417
	51.3949	0.09559	47.7769	1.56608		56.7773	1.01224	56.7773	0.01363
	51.3881	0.10463	47.7634	1.49051		56.7638	1.01199	56.7638	0.01415
	51.3812	0.08926	47.75	1.46726		56.7503	1.01291	56.7503	0.01387
	51.3744	0.04833	47.7365	1.31213		56.7369	1.01277	56.7369	0.01369
	51.3675	0.09238	47.7329	1.37003		56.7345	1.01168	56.7345	0.01387
	51.3607	0.07716	47.7194	1.56095		56.721	1.0122	56.721	0.01364
	51.3538	0.07662	47.706	1.54468		56.7075	1.01255	56.7075	0.01361
	51.347	0.08771	47.6925	1.44294		56.6941	1.01284	56.6941	0.0134
	51.3401	0.1283	47.679	1.55398		56.6806	1.0126	56.6806	0.01364
	51.3333	0.11838	47.6656	1.43701		56.6672	1.01268	56.6672	0.01385
	51.3264	0.13089	47.6521	1.48683		56.6537	1.01253	56.6537	0.01373
	51.3196	0.08396	47.6387	1.39217		56.6403	1.01278	56.6403	0.01394
	51.3127	0.23409	47.635	1.51636		56.6268	1.01253	56.6268	0.01404
	51.3059	0.17441	47.6216	1.54628		56.6244	1.01277	56.6244	0.01381
	51.299	0.17481	47.6081	1.43185		56.6109	1.0124	56.6109	0.01362
	51.2922	0.15503	47.5947	1.5663		56.5975	1.01158	56.5975	0.01377
	51.2853	0.08391	47.5812	1.49072		56.584	1.01223	56.584	0.01398
	51.2785	0.08435	47.5677	1.33359		56.5706	1.01215	56.5706	0.0136
	51.2716	0.06567	47.5543	1.53338		56.5571	1.01233	56.5571	0.01358
	51.2648	0.14954	47.5408	1.50638		56.5437	1.01243	56.5437	0.01386
	51.2579	0.08073	47.5372	1.61675		56.5302	1.01227	56.5302	0.01382
	51.251	-0.08017	47.5237	1.54364		56.5168	1.01292	56.5168	0.01384
	51.2442	0.0391	47.5103	1.42335		56.5143	1.01174	56.5143	0.01373
	51.2373	0.11006	47.4968	1.5023		56.5008	1.01208	56.5008	0.01373
	51.2305	0.20005	47.4834	1.46076		56.4874	1.01271	56.4874	0.01412
	51.2236	0.05983	47.4699	1.477		56.474	1.01221	56.474	0.01391
	51.2168	0.10904	47.4564	1.43558		56.4605	1.01362	56.4605	0.01387
	51.2099	0.04134	47.443	1.4532		56.447	1.01223	56.447	0.01374
	51.2031	0.12529	47.4393	1.43021		56.4336	1.01311	56.4336	0.01384
	51.1962	0.18101	47.4259	1.57557		56.4201	1.01299	56.4201	0.01394
	51.1894	0.04355	47.4124	1.57724		56.4067	1.01331	56.4067	0.01361
	51.1825	0.1447	47.399	1.53663		56.3932	1.01318	56.3932	0.01375
	51.1757	0.15126	47.3855	1.46145		56.392	1.01247	56.392	0.0141
	51.1688	0.07625	47.3721	1.5002		56.3785	1.01163	56.3785	0.01366
	51.162	0.19079	47.3586	1.51521		56.3651	1.01244	56.3651	0.01396
	51.1551	0.09754	47.3451	1.6252		56.3516	1.01256	56.3516	0.01355
	51.1483	0.10747	47.3415	1.40532		56.3382	1.01258	56.3382	0.01396
	51.1414	0.13744	47.328	1.34368		56.3247	1.01278	56.3247	0.01402
	51.1346	0.12408	47.3146	1.43853		56.3113	1.01246	56.3113	0.01395
	51.1277	0.10914	47.3011	1.51766		56.2978	1.01274	56.2978	0.0137
	51.1209	0.00915	47.2877	1.5973		56.2844	1.01237	56.2844	0.01367
	51.114	0.06807	47.2742	1.59164		56.2819	1.01279	56.2819	0.01376
	51.1072	0.1027	47.2608	1.45674		56.2685	1.01275	56.2685	0.01416
	51.1003	0.12283	47.2559	1.61375		56.255	1.01272	56.255	0.01374
	51.0935	0.17547	47.2424	1.45968		56.2416	1.01216	56.2416	0.01393
	51.0866	0.20107	47.229	1.53561		56.2281	1.01276	56.2281	0.01386
	51.0798	0.17954	47.2155	1.53741		56.2147	1.01232	56.2147	0.01335
	51.0729	0.2052	47.2021	1.60004		56.2012	1.01226	56.2012	0.01382
	51.0661	0.11523	47.1886	1.51995		56.1878	1.01302	56.1878	0.01374
	51.0592	0.09661	47.1752	1.70683		56.1743	1.01314	56.1743	0.0138
	51.0523	0.11105	47.1703	1.52688		56.1718	1.0132	56.1718	0.01348
	51.0455	0.04217	47.1568	1.5586		56.1584	1.01316	56.1584	0.01368
	51.0386	0.05532	47.1433	1.42967		56.145	1.01559	56.145	0.01373
	51.0318	0.19865	47.1299	1.44018		56.1315	1.01608	56.1315	0.0137
	51.0249	0.10533	47.1164	1.47011		56.118	1.01395	56.118	0.01399
	51.0181	0.12092	47.103	1.41821		56.1046	1.01291	56.1046	0.01391
	51.0112	0.10976	47.0895	1.50616		56.0911	1.01229	56.0911	0.01379
	51.0044	0.01022	47.0761	1.36325		56.0777	1.01261	56.0777	0.01421
	50.9975	0.04678	47.0724	1.56814		56.0642	1.01242	56.0642	0.01387
	50.9907	0.10425	47.059	1.45225		56.0508	1.01293	56.0508	0.01385
	50.9838	0.17828	47.0455	1.49916		56.0496	1.01217	56.0496	0.01385
	50.977	0.11199	47.032	1.59369		56.0361	1.01201	56.0361	0.01373
	50.9701	0.18977	47.0186	1.51926		56.0226	1.01299	56.0226	0.01401
	50.9633	0.07121	47.0052	1.48322		56.0092	1.01247	56.0092	0.01386
	50.9564	0.06348	46.9917	1.52682		55.9957	1.01324	55.9957	0.01413
	50.9496	0.13837	46.9868	1.49201		55.9823	1.01236	55.9823	0.01398
	50.9427	0.21265	46.9734	1.52802		55.9688	1.01258	55.9688	0.0135
	50.9359	0.19144	46.9599	1.42452		55.9554	1.01275	55.9554	0.01375
	50.929	0.16348	46.9464	1.43949		55.9419	1.01257	55.9419	0.01357
	50.9222	0.19958	46.933	1.54222		55.9395	1.01224	55.9395	0.01386
	50.9153	0.12448	46.9195	1.58793		55.926	1.01215	55.926	0.01386
	50.9085	0.06836	46.9061	1.62218		55.9126	1.01247	55.9126	0.01387
	50.9016	0.0776	46.9012	1.5978		55.8991	1.01221	55.8991	0.01362
	50.8948	0.05858	46.8877	1.46996		55.8857	1.0119	55.8857	0.01361
	50.8879	0.10713	46.8743	1.6057		55.8722	1.01273	55.8722	0.01375
	50.8811	0.05835	46.8608	1.58148		55.8588	1.01188	55.8588	0.01387
	50.8742	0.10093	46.8474	1.49737		55.8453	1.01272	55.8453	0.01372
	50.8674	0.01462	46.8339	1.55422		55.8319	1.01207	55.8319	0.01381
	50.8605	0.08153	46.8205	1.37709		55.8294	1.01233	55.8294	0.01386
	50.8537	0.0917	46.8156	1.70507		55.816	1.01273	55.816	0.01391
	50.8468	0.13869	46.8021	1.55504		55.8025	1.01212	55.8025	0.01379
	50.84	0.22813	46.7887	1.40798		55.789	1.01279	55.789	0.01409
	50.8331	0.23973	46.7752	1.44464		55.7756	1.01186	55.7756	0.01378
	50.8263	0.1399	46.7618	1.68345		55.7621	1.01275	55.7621	0.01381
	50.8194	0.20836	46.7483	1.54276		55.7487	1.01239	55.7487	0.0135
	50.8126	0.07601	46.7349	1.69566		55.7352	1.0127	55.7352	0.01376
	50.8057	0.11858	46.7214	1.54958		55.7218	1.01328	55.7218	0.01385
	50.7988	0.14967	46.7177	1.5921		55.7193	1.01267	55.7193	0.01362
	50.792	0.11112	46.7043	1.39675		55.7059	1.01286	55.7059	0.0137
	50.7851	0.0885	46.6908	1.5503		55.6924	1.01252	55.6924	0.01368
	50.7783	0.07728	46.6774	1.46127		55.679	1.01279	55.679	0.01384
	50.7714	0.03817	46.6639	1.6011		55.6655	1.01258	55.6655	0.01351
	50.7646	0.10285	46.6505	1.54878		55.6521	1.01276	55.6521	0.01351
	50.7577	0.03371	46.637	1.55771		55.6386	1.01308	55.6386	0.01378
	50.7509	0.08013	46.6236	1.50872		55.6251	1.01305	55.6251	0.0136
	50.744	0.07169	46.6199	1.53703		55.6117	1.01229	55.6117	0.01386
	50.7372	0.0758	46.6064	1.4337		55.6093	1.01316	55.6093	0.01363
	50.7303	0.03654	46.593	1.59821		55.5958	1.01214	55.5958	0.01335
	50.7235	0.04973	46.5795	1.5762		55.5823	1.0125	55.5823	0.01371
	50.7166	0.16641	46.5661	1.60203		55.5689	1.01258	55.5689	0.01368
	50.7098	0.12848	46.5526	1.51083		55.5554	1.01228	55.5554	0.01371
	50.7029	0.0271	46.5392	1.52267		55.542	1.01211	55.542	0.01372
	50.6961	0.09591	46.5257	1.60361		55.5285	1.01323	55.5285	0.01383
	50.6892	0.17118	46.5123	1.48238		55.5151	1.01241	55.5151	0.01374
	50.6824	0.20519	46.5098	1.39419		55.5016	1.01194	55.5016	0.01374
	50.6755	0.15902	46.4964	1.58169		55.4992	1.01197	55.4992	0.01334
	50.6687	-0.01066	46.4829	1.52854		55.4857	1.01203	55.4857	0.01378
	50.6618	0.11761	46.4695	1.39753		55.4723	1.01272	55.4723	0.01346
	50.655	0.0647	46.456	1.44579		55.4588	1.01193	55.4588	0.0135
	50.6481	0.09869	46.4425	1.51755		55.4454	1.01265	55.4454	0.01368
	50.6412	0.12557	46.4291	1.55916		55.4319	1.01251	55.4319	0.01355
	50.6344	0.04873	46.4156	1.58399		55.4185	1.01277	55.4185	0.01359
	50.6275	0.09135	46.412	1.57803		55.405	1.01232	55.405	0.01339
	50.6207	0.16554	46.3985	1.58329		55.3916	1.01245	55.3916	0.01352
	50.6138	0.11656	46.3851	1.40139		55.3891	1.01322	55.3891	0.01377
	50.607	0.12339	46.3716	1.62681		55.3757	1.01279	55.3757	0.01394
	50.6001	0.08833	46.3582	1.40701		55.3622	1.01226	55.3622	0.01377
	50.5933	-0.0457	46.3447	1.46784		55.3488	1.01287	55.3488	0.01371
	50.5864	0.01134	46.3312	1.39206		55.3353	1.01238	55.3353	0.01397
	50.5796	0.09024	46.3178	1.60597		55.3218	1.01216	55.3218	0.01399
	50.5727	0.18982	46.3141	1.47719		55.3084	1.01283	55.3084	0.0137
	50.5659	0.18402	46.3007	1.51921		55.2949	1.0127	55.2949	0.01392
	50.559	0.13962	46.2872	1.47694		55.2815	1.01241	55.2815	0.0138
	50.5522	0.08925	46.2738	1.509		55.279	1.01262	55.279	0.01368
	50.5453	0.03658	46.2603	1.53906		55.2656	1.01265	55.2656	0.01398
	50.5385	0.11072	46.2469	1.5683		55.2521	1.0127	55.2521	0.01387
	50.5316	0.01222	46.2334	1.54356		55.2387	1.01249	55.2387	0.01397
	50.5248	0.07877	46.2199	1.51385		55.2252	1.01272	55.2252	0.01379
	50.5179	0.05396	46.2163	1.53869		55.2118	1.01275	55.2118	0.01367
	50.5111	0.06157	46.2028	1.38631		55.1983	1.013	55.1983	0.01336
	50.5042	0.20698	46.1894	1.65424		55.1849	1.01208	55.1849	0.01366
	50.4974	0.06381	46.1759	1.55103		55.1714	1.01307	55.1714	0.01372
	50.4905	0.13659	46.1625	1.54998		55.169	1.01287	55.169	0.01367
	50.4837	0.08468	46.149	1.42094		55.1555	1.01264	55.1555	0.01375
	50.4768	0.11495	46.1356	1.53298		55.142	1.01316	55.142	0.01397
	50.47	0.12703	46.1221	1.45591		55.1286	1.01241	55.1286	0.01386
	50.4631	0.16443	46.1086	1.54528		55.1151	1.01214	55.1151	0.01408
	50.4563	0.16753	46.1062	1.61522		55.1017	1.01304	55.1017	0.01397
	50.4494	0.18587	46.0928	1.51274		55.0882	1.01306	55.0882	0.0137
	50.4426	0.07743	46.0793	1.57374		55.0748	1.0126	55.0748	0.01381
	50.4357	0.14185	46.0658	1.49013		55.0613	1.01333	55.0613	0.01378
	50.4288	0.17392	46.0524	1.42492		55.0589	1.01244	55.0589	0.01376
	50.422	0.11765	46.0389	1.57225		55.0454	1.0126	55.0454	0.01404
	50.4151	0.14043	46.0255	1.53447		55.032	1.01323	55.032	0.01363
	50.4083	0.16334	46.012	1.53238		55.0185	1.0132	55.0185	0.01391
	50.4014	0.24792	45.9986	1.38746		55.0051	1.01324	55.0051	0.01374
	50.3946	0.20821	45.9961	1.51283		54.9916	1.01252	54.9916	0.0136
	50.3877	0.17559	45.9827	1.48318		54.9782	1.01299	54.9782	0.01362
	50.3809	0.03683	45.9692	1.6145		54.9647	1.01276	54.9647	0.01392
	50.374	0.02348	45.9558	1.50145		54.961	1.01261	54.961	0.01349
	50.3672	0.02527	45.9423	1.56783		54.9476	1.01208	54.9476	0.01377
	50.3603	0.05903	45.9289	1.50403		54.9341	1.0128	54.9341	0.01383
	50.3535	0.15914	45.9154	1.47348		54.9207	1.01251	54.9207	0.01342
	50.3466	0.18596	45.902	1.50822		54.9072	1.01257	54.9072	0.01356
	50.3398	0.07449	45.8885	1.51531		54.8938	1.0133	54.8938	0.01409
	50.3329	0.14294	45.8861	1.26		54.8803	1.01337	54.8803	0.01374
	50.3261	0.01997	45.8726	1.51566		54.8669	1.01274	54.8669	0.01368
	50.3192	0.20527	45.8591	1.51657		54.8534	1.01261	54.8534	0.0138
	50.3124	0.15688	45.8457	1.59995		54.851	1.01287	54.851	0.01383
	50.3055	0.0989	45.8323	1.47579		54.8375	1.01272	54.8375	0.01383
	50.2987	0.08368	45.8188	1.38648		54.8241	1.01302	54.8241	0.01368
	50.2918	0.07715	45.8053	1.47461		54.8106	1.01206	54.8106	0.01364
	50.285	0.06464	45.7919	1.44126		54.7972	1.01299	54.7972	0.01371
	50.2781	0.08208	45.7784	1.42287		54.7837	1.01274	54.7837	0.01374
	50.2713	0.08967	45.776	1.7666		54.7702	1.01288	54.7702	0.01378
	50.2644	0.07263	45.7625	1.52603		54.7568	1.01275	54.7568	0.01377
	50.2576	0.02258	45.7491	1.53391		54.7433	1.01259	54.7433	0.01366
	50.2507	0.00129	45.7356	1.47328		54.7409	1.01193	54.7409	0.01358
	50.2439	0.00105	45.7222	1.40586		54.7274	1.01269	54.7274	0.01416
	50.237	-0.04855	45.7087	1.51639		54.714	1.01276	54.714	0.01371
	50.2302	-0.08523	45.6953	1.51923		54.7005	1.01243	54.7005	0.01394
	50.2233	0.08886	45.6818	1.5289		54.6871	1.01234	54.6871	0.01359
	50.2165	0.14019	45.6781	1.37323		54.6736	1.01267	54.6736	0.01368
	50.2096	0.04727	45.6647	1.61102		54.6602	1.01301	54.6602	0.01423
	50.2028	0.06805	45.6512	1.55625		54.6467	1.01267	54.6467	0.01368
	50.1959	0.07934	45.6378	1.47912		54.6333	1.01325	54.6333	0.01349
	50.189	0.22338	45.6243	1.6043		54.6198	1.01351	54.6198	0.01373
	50.1822	0.21232	45.6109	1.36973		54.6186	1.01307	54.6186	0.01326
	50.1753	0.13587	45.5974	1.49927		54.6051	1.01347	54.6051	0.01363
	50.1685	0.11982	45.584	1.45155		54.5917	1.01283	54.5917	0.01393
	50.1616	0.03376	45.5803	1.46474		54.5782	1.01342	54.5782	0.01363
	50.1548	0.16635	45.5669	1.45031		54.5648	1.01318	54.5648	0.01398
	50.1479	0.12224	45.5534	1.56211		54.5513	1.013	54.5513	0.0137
	50.1411	0.18498	45.5399	1.46174		54.5379	1.01641	54.5379	0.01411
	50.1342	0.16846	45.5265	1.4491		54.5244	1.01296	54.5244	0.01381
	50.1274	0.10019	45.513	1.54167		54.511	1.01301	54.511	0.01384
	50.1205	0.0923	45.4996	1.44621		54.5085	1.01287	54.5085	0.01359
	50.1137	0.07336	45.4861	1.63584		54.4951	1.01253	54.4951	0.01379
	50.1068	0.09013	45.4727	1.36231		54.4816	1.0127	54.4816	0.0138
	50.1	0.15312	45.4702	1.44669		54.4682	1.01268	54.4682	0.0137
	50.0931	0.11591	45.4568	1.44896		54.4547	1.01247	54.4547	0.01376
	50.0863	0.17222	45.4433	1.56937		54.4412	1.01228	54.4412	0.01398
	50.0794	0.0778	45.4299	1.40455		54.4278	1.01305	54.4278	0.01411
	50.0726	0.10903	45.4164	1.47968		54.4143	1.01355	54.4143	0.01395
	50.0657	0.11575	45.403	1.42432		54.4009	1.01248	54.4009	0.01377
	50.0589	0.09401	45.3895	1.52185		54.3984	1.01268	54.3984	0.01348
	50.052	0.09168	45.376	1.67062		54.385	1.01316	54.385	0.01372
	50.0452	0.09461	45.3724	1.49395		54.3715	1.01218	54.3715	0.01382
	50.0383	0.15009	45.3589	1.59375		54.3581	1.01323	54.3581	0.01379
	50.0315	0.17025	45.3455	1.5024		54.3446	1.01287	54.3446	0.01347
	50.0246	0.05855	45.332	1.38021		54.3312	1.01285	54.3312	0.01374
	50.0177	0.06361	45.3186	1.4842		54.3177	1.01273	54.3177	0.01403
	50.0109	0.10885	45.3051	1.52699		54.3043	1.0125	54.3043	0.01391
	50.004	0.19452	45.2917	1.61869		54.2908	1.01216	54.2908	0.01368
	49.9972	0.16443	45.2782	1.46772		54.2884	1.01275	54.2884	0.01375
	49.9903	0.13879	45.2647	1.75271		54.2749	1.01211	54.2749	0.01387
	49.9835	0.07573	45.2623	1.6147		54.2615	1.01243	54.2615	0.01377
	49.9766	0.09084	45.2489	1.53761		54.248	1.01275	54.248	0.0137
	49.9698	0.04061	45.2354	1.56945		54.2345	1.012	54.2345	0.01353
	49.9629	0.09963	45.2219	1.38561		54.2211	1.01313	54.2211	0.01377
	49.9561	0.00886	45.2085	1.51844		54.2077	1.01263	54.2077	0.01356
	49.9492	0.03192	45.195	1.54762		54.1942	1.01274	54.1942	0.01376
	49.9424	0.02516	45.1816	1.50161		54.1807	1.01249	54.1807	0.01394
	49.9355	0.03807	45.1681	1.47888		54.1783	1.01189	54.1783	0.01379
	49.9287	0.09985	45.1547	1.51553		54.1648	1.01244	54.1648	0.01365
	49.9218	0.06994	45.1522	1.72509		54.1514	1.01273	54.1514	0.01373
	49.915	0.03961	45.1388	1.53097		54.1379	1.01263	54.1379	0.01386
	49.9081	0.12329	45.1253	1.48554		54.1245	1.01305	54.1245	0.0138
	49.9013	0.06548	45.1119	1.65634		54.111	1.01291	54.111	0.01361
	49.8944	-0.02293	45.0984	1.67062		54.0976	1.01246	54.0976	0.01392
	49.8876	-0.01743	45.085	1.48105		54.0841	1.01287	54.0841	0.01388
	49.8807	0.05107	45.0715	1.55806		54.0707	1.01357	54.0707	0.01344
	49.8739	0.07343	45.0581	1.44185		54.0572	1.01309	54.0572	0.01352
	49.867	0.08747	45.0446	1.52942		54.056	1.01236	54.056	0.01372
	49.8602	0.04643	45.0422	1.63226		54.0425	1.0132	54.0425	0.01379
	49.8533	0.11747	45.0287	1.56622		54.0291	1.01302	54.0291	0.01391
	49.8465	0.1049	45.0153	1.45755		54.0156	1.01248	54.0156	0.01374
	49.8396	0.06026	45.0018	1.41992		54.0022	1.01246	54.0022	0.0138
	49.8328	0.06372	44.9883	1.4463		53.9887	1.01211	53.9887	0.01389
	49.8259	0.00911	44.9749	1.50339		53.9753	1.01245	53.9753	0.01386
	49.819	-0.00679	44.9614	1.58454		53.9618	1.01184	53.9618	0.01361
	49.8122	0.00615	44.948	1.5611		53.9484	1.01272	53.9484	0.01384
	49.8053	0.05331	44.9345	1.55618		53.9459	1.0122	53.9459	0.01382
	49.7985	-0.01667	44.9321	1.56514		53.9325	1.01313	53.9325	0.01404
	49.7916	0.08756	44.9186	1.56614		53.919	1.01258	53.919	0.01393
	49.7848	0.08397	44.9052	1.44112		53.9055	1.0117	53.9055	0.01376
	49.7779	0.07334	44.8917	1.49913		53.8921	1.01199	53.8921	0.01396
	49.7711	0.1334	44.8783	1.55539		53.8787	1.01296	53.8787	0.01359
	49.7642	0.15887	44.8648	1.58501		53.8652	1.01267	53.8652	0.01382
	49.7574	0.24954	44.8514	1.54969		53.8517	1.01221	53.8517	0.01375
	49.7505	0.17119	44.8379	1.47159		53.8383	1.0125	53.8383	0.01374
	49.7437	0.15777	44.8342	1.41829		53.8358	1.01243	53.8358	0.01375
	49.7368	0.05056	44.8208	1.56874		53.8224	1.01255	53.8224	0.01397
	49.73	0.03098	44.8073	1.47496		53.8089	1.01267	53.8089	0.01374
	49.7231	0.05262	44.7939	1.5889		53.7955	1.01357	53.7955	0.01409
	49.7163	0.06953	44.7804	1.59332		53.782	1.01251	53.782	0.01371
	49.7094	0.00835	44.767	1.3823		53.7686	1.01236	53.7686	0.0135
	49.7026	0.1548	44.7535	1.46349		53.7551	1.01232	53.7551	0.01404
	49.6957	0.01863	44.7401	1.51081		53.7417	1.01284	53.7417	0.01353
	49.6889	-0.08994	44.7364	1.47051		53.7282	1.01257	53.7282	0.01382
	49.682	0.00505	44.7229	1.56223		53.7258	1.01242	53.7258	0.01377
	49.6752	0.03243	44.7095	1.58712		53.7123	1.01233	53.7123	0.01394
	49.6683	0.00251	44.696	1.55441		53.6989	1.01243	53.6989	0.01401
	49.6615	-0.06366	44.6826	1.66311		53.6854	1.01224	53.6854	0.01385
	49.6546	0.081	44.6691	1.63504		53.672	1.01242	53.672	0.01372
	49.6478	0.18041	44.6557	1.5133		53.6585	1.01205	53.6585	0.01385
	49.6409	0.03305	44.6422	1.6013		53.645	1.01247	53.645	0.01383
	49.6341	0.18986	44.6288	1.55487		53.6316	1.01277	53.6316	0.01391
	49.6272	0.09234	44.6263	1.58724		53.6181	1.0125	53.6181	0.01386
	49.6204	0.04165	44.6129	1.59057		53.6157	1.0125	53.6157	0.01358
	49.6135	0.12103	44.5994	1.47909		53.6022	1.01227	53.6022	0.01396
	49.6067	0.12248	44.586	1.41006		53.5888	1.0122	53.5888	0.01368
	49.5998	0.13497	44.5725	1.48426		53.5753	1.01219	53.5753	0.01376
	49.593	0.1101	44.5591	1.47364		53.5619	1.01304	53.5619	0.01363
	49.5861	0.16951	44.5456	1.36172		53.5484	1.01236	53.5484	0.01348
	49.5793	0.14844	44.5322	1.38028		53.535	1.01249	53.535	0.01395
	49.5724	0.12756	44.5187	1.47252		53.5215	1.01274	53.5215	0.01378
	49.5655	0.19644	44.5162	1.46252		53.5081	1.01152	53.5081	0.01366
	49.5587	0.07404	44.5028	1.38253		53.5056	1.0128	53.5056	0.0134
	49.5518	0.02126	44.4894	1.41124		53.4922	1.01231	53.4922	0.01403
	49.545	0.07307	44.4759	1.28222		53.4787	1.01238	53.4787	0.01414
	49.5381	0.04585	44.4624	1.3198		53.4653	1.01186	53.4653	0.01351
	49.5313	0.01795	44.449	1.5825		53.4518	1.01283	53.4518	0.01388
	49.5244	0.09104	44.4355	1.69162		53.4383	1.0125	53.4383	0.01384
	49.5176	0.01972	44.4221	1.47506		53.4249	1.01198	53.4249	0.01383
	49.5107	-0.03034	44.4086	1.55267		53.4115	1.01244	53.4115	0.01376
	49.5039	0.03694	44.4062	1.43781		53.398	1.01223	53.398	0.014
	49.497	0.14638	44.3927	1.5496		53.3956	1.01221	53.3956	0.0138
	49.4902	0.17717	44.3793	1.75002		53.3821	1.0127	53.3821	0.01365
	49.4833	0.16503	44.3658	1.60674		53.3686	1.01256	53.3686	0.0139
	49.4765	0.10018	44.3524	1.41907		53.3552	1.01281	53.3552	0.01401
	49.4696	0.09377	44.3389	1.58199		53.3417	1.01304	53.3417	0.01397
	49.4628	0.15993	44.3255	1.38733		53.3283	1.01266	53.3283	0.01395
	49.4559	0.03422	44.312	1.52466		53.3148	1.01164	53.3148	0.01397
	49.4491	0.01455	44.3083	1.50158		53.3014	1.01275	53.3014	0.01395
	49.4422	-0.01873	44.2949	1.65525		53.2879	1.01274	53.2879	0.01392
	49.4354	0.09339	44.2814	1.50419		53.2855	1.01263	53.2855	0.01379
	49.4285	0.00642	44.268	1.49732		53.272	1.01317	53.272	0.01418
	49.4217	0.0114	44.2545	1.54992		53.2586	1.01238	53.2586	0.01438
	49.4148	0.04168	44.2411	1.42969		53.2451	1.01248	53.2451	0.01502
	49.4079	0.09016	44.2276	1.46152		53.2317	1.01203	53.2317	0.0168
	49.4011	0.11683	44.2142	1.56377		53.2182	1.01256	53.2182	0.01867
	49.3942	0.09108	44.2007	1.57877		53.2047	1.01239	53.2047	0.02015
	49.3874	0.1251	44.1983	1.46969		53.1913	1.01307	53.1913	0.02093
	49.3805	0.02371	44.1848	1.43671		53.1778	1.01228	53.1778	0.02153
	49.3737	0.12011	44.1713	1.56692		53.1754	1.01263	53.1754	0.02077
	49.3668	0.03427	44.1579	1.75707		53.1619	1.01186	53.1619	0.02064
	49.36	0.02088	44.1444	1.40805		53.1485	1.0117	53.1485	0.01981
	49.3531	-0.01466	44.131	1.3692		53.135	1.01242	53.135	0.01969
	49.3463	0.03552	44.1175	1.47919		53.1216	1.01305	53.1216	0.01911
	49.3394	0.12695	44.1041	1.4905		53.1081	1.01344	53.1081	0.01883
	49.3326	0.13131	44.1004	1.56157		53.0947	1.01277	53.0947	0.01846
	49.3257	0.04428	44.087	1.43337		53.0812	1.01297	53.0812	0.01844
	49.3189	0.02494	44.0735	1.40058		53.0678	1.01233	53.0678	0.01831
	49.312	0.10028	44.0601	1.60932		53.0653	1.01216	53.0653	0.01788
	49.3052	0.14486	44.0466	1.62819		53.0519	1.01213	53.0519	0.01816
	49.2983	0.12377	44.0331	1.48942		53.0384	1.01244	53.0384	0.01778
	49.2915	0.09819	44.0197	1.39152		53.025	1.01294	53.025	0.01751
	49.2846	0.10147	44.0062	1.62121		53.0115	1.01253	53.0115	0.0175
	49.2778	0.0883	43.9928	1.49942		52.9981	1.01214	52.9981	0.0174
	49.2709	0.1542				52.9846	1.01157	52.9846	0.01717
	49.2641	0.07808				52.9712	1.01284	52.9712	0.01696
	49.2572	0.14691				52.9577	1.0121	52.9577	0.01663
	49.2504	0.05853				52.9552	1.01291	52.9552	0.01642
	49.2435	0.04332				52.9418	1.01247	52.9418	0.01628
	49.2367	0.10562				52.9283	1.01239	52.9283	0.016
	49.2298	0.07577				52.9149	1.01255	52.9149	0.01572
	49.223	-0.04866				52.9014	1.01245	52.9014	0.01541
	49.2161	0.02769				52.888	1.01232	52.888	0.01574
	49.2093	-0.0344				52.8745	1.01244	52.8745	0.01505
	49.2024	-0.01682				52.8611	1.01254	52.8611	0.01516
	49.1955	0.15711				52.8476	1.01307	52.8476	0.01488
	49.1887	0.15302				52.8452	1.01305	52.8452	0.01443
	49.1818	0.04729				52.8317	1.01284	52.8317	0.01453
	49.175	0.05543				52.8183	1.01349	52.8183	0.01406
	49.1681	-0.09291				52.8048	1.01326	52.8048	0.01401
	49.1613	-0.03789				52.7914	1.01256	52.7914	0.01414
	49.1544	0.09047				52.7779	1.01309	52.7779	0.01384
	49.1476	0.07588				52.7645	1.01245	52.7645	0.01407
	49.1407	0.14783				52.751	1.0124	52.751	0.0138
	49.1339	0.01802				52.7375	1.01264	52.7375	0.01378
	49.127	0.0698				52.7241	1.01223	52.7241	0.01383
	49.1202	0.1816				52.7229	1.01139	52.7229	0.01398
	49.1133	0.12829				52.7094	1.0126	52.7094	0.0143
	49.1065	0.09896				52.696	1.01214	52.696	0.01387
	49.0996	0.1576				52.6825	1.01195	52.6825	0.01376
	49.0928	0.10531				52.6691	1.01236	52.6691	0.01347
	49.0859	-0.00908				52.6556	1.01293	52.6556	0.01389
	49.0791	-0.00235				52.6422	1.01234	52.6422	0.01353
	49.0722	0.10364				52.6287	1.0125	52.6287	0.01375
	49.0654	0.07145				52.6152	1.01284	52.6152	0.01383
	49.0585	0.03428				52.6128	1.01285	52.6128	0.01421
	49.0517	0.09893				52.5993	1.01298	52.5993	0.01375
	49.0448	0.10306				52.5859	1.01232	52.5859	0.01378
	49.038	0.16956				52.5724	1.01267	52.5724	0.01368
	49.0311	0.16816				52.559	1.01272	52.559	0.01402
	49.0243	0.08629				52.5455	1.01259	52.5455	0.01361
	49.0174	0.02952				52.5321	1.0123	52.5321	0.0138
	49.0106	0.13156				52.5186	1.0122	52.5186	0.01382
	49.0037	0.0366				52.5052	1.01232	52.5052	0.01388
	48.9969	0.10604				52.5027	1.01195	52.5027	0.01416
	48.99	0.16182				52.4893	1.01262	52.4893	0.0137
	48.9832	0.08451				52.4758	1.01289	52.4758	0.01359
	48.9763	0.16893				52.4624	1.01366	52.4624	0.01397
	48.9695	0.09804				52.4489	1.01319	52.4489	0.01404
	48.9626	0.08469				52.4355	1.01339	52.4355	0.01375
	48.9557	-0.01409				52.422	1.01307	52.422	0.01386
	48.9489	0.02382				52.4085	1.01309	52.4085	0.01386
	48.942	0.0633				52.3951	1.0134	52.3951	0.01339
	48.9352	0.04864				52.3927	1.01293	52.3927	0.01395
	48.9283	0.09188				52.3792	1.01353	52.3792	0.01358
	48.9215	0.05489				52.3657	1.01363	52.3657	0.01359
	48.9146	0.09348				52.3523	1.01446	52.3523	0.01371
	48.9078	0.15054				52.3388	1.0155	52.3388	0.01367
	48.9009	0.12585				52.3254	1.01872	52.3254	0.01373
	48.8941	0.1041				52.3119	1.01849	52.3119	0.01365
	48.8872	0.10322				52.2985	1.01784	52.2985	0.01393
	48.8804	0.15471				52.285	1.02077	52.285	0.01388
	48.8735	-0.02431				52.2826	1.02167	52.2826	0.01405
	48.8667	0.09597				52.2691	1.01982	52.2691	0.01389
	48.8598	0.11049				52.2557	1.02063	52.2557	0.01374
	48.853	0.12268				52.2422	1.02345	52.2422	0.01389
	48.8461	0.04796				52.2288	1.03877	52.2288	0.01367
	48.8393	0.08207				52.2153	1.06947	52.2153	0.01382
	48.8324	0.03096				52.2019	1.11565	52.2019	0.01406
	48.8256	0.0096				52.1884	1.2238	52.1884	0.01353
	48.8187	-0.01591				52.175	1.44891	52.175	0.01367
	48.8119	0.04931				52.1725	1.26368	52.1725	0.0135
	48.805	-0.0021				52.1591	1.1232	52.1591	0.0135
	48.7982	0.11848				52.1456	1.03535	52.1456	0.01359
	48.7913	0.2165				52.1321	1.02196	52.1321	0.01349
	48.7844	0.04286				52.1187	1.0188	52.1187	0.01384
	48.7776	0.09317				52.1052	1.01556	52.1052	0.01368
	48.7707	0.06571				52.0918	1.01536	52.0918	0.01374
	48.7639	0.18166				52.0783	1.0175	52.0783	0.01367
	48.757	0.1238				52.0649	1.01976	52.0649	0.01367
	48.7502	0.00383				52.0624	1.02324	52.0624	0.01381
	48.7433	0.05288				52.049	1.02025	52.049	0.01361
	48.7365	0.12233				52.0355	1.01624	52.0355	0.01359
	48.7296	0.07046				52.0221	1.01332	52.0221	0.01367
	48.7228	0.09921				52.0086	1.01287	52.0086	0.01388
	48.7159	0.11419				51.9952	1.01256	51.9952	0.01397
	48.7091	0.1374				51.9817	1.01238	51.9817	0.01389
	48.7022	0.02249				51.9682	1.01237	51.9682	0.01388
	48.6954	0.08536				51.9646	1.0124	51.9646	0.014
	48.6885	0.10488				51.9511	1.01212	51.9511	0.01405
	48.6817	0.12408				51.9377	1.01264	51.9377	0.01365
	48.6748	-0.03019				51.9242	1.01215	51.9242	0.01396
	48.668	0.07779				51.9108	1.01272	51.9108	0.01389
	48.6611	0.06123				51.8973	1.01208	51.8973	0.01389
	48.6543	0.09383				51.8839	1.01255	51.8839	0.01369
	48.6474	0.13878				51.8704	1.0121	51.8704	0.01393
	48.6406	0.07958				51.857	1.0123	51.857	0.01386
	48.6337	0.07747				51.8545	1.01292	51.8545	0.01361
	48.6269	0.10922				51.8411	1.01348	51.8411	0.01359
	48.62	0.14388				51.8276	1.0122	51.8276	0.01377
	48.6132	0.15083				51.8141	1.01226	51.8141	0.01383
	48.6063	-0.00199				51.8007	1.01225	51.8007	0.01396
	48.5995	0.1294				51.7872	1.01192	51.7872	0.01395
	48.5926	0.00854				51.7738	1.01229	51.7738	0.01386
	48.5857	0.08109				51.7603	1.01192	51.7603	0.01364
	48.5789	0.09875				51.7469	1.01254	51.7469	0.01366
	48.572	0.09256				51.7444	1.01217	51.7444	0.01394
	48.5652	0.18819				51.731	1.01308	51.731	0.01377
	48.5583	0.11423				51.7175	1.01138	51.7175	0.01369
	48.5515	0.15103				51.7041	1.01252	51.7041	0.01381
	48.5446	0.04927				51.6906	1.01248	51.6906	0.01352
	48.5378	0.14407				51.6772	1.01222	51.6772	0.01374
	48.5309	0.14849				51.6637	1.01231	51.6637	0.01369
	48.5241	0.13767				51.6503	1.01265	51.6503	0.01384
	48.5172	0.09904				51.6368	1.01222	51.6368	0.01346
	48.5104	0.14139				51.6234	1.01162	51.6234	0.01357
	48.5035	0.13315				51.6221	1.01282	51.6221	0.01343
	48.4967	0.20204				51.6087	1.01247	51.6087	0.01389
	48.4898	0.06558				51.5952	1.01214	51.5952	0.01356
	48.483	0.08356				51.5818	1.01258	51.5818	0.01387
	48.4761	0.15225				51.5683	1.01149	51.5683	0.01364
	48.4693	0.10036				51.5549	1.01201	51.5549	0.01391
	48.4624	0.02953				51.5414	1.01229	51.5414	0.0139
	48.4556	0.22855				51.528	1.01208	51.528	0.01384
	48.4487	0.04395				51.5145	1.0132	51.5145	0.01384
	48.4419	0.09942				51.5121	1.01236	51.5121	0.01363
	48.435	0.14938				51.4986	1.01219	51.4986	0.01378
	48.4282	0.21334				51.4851	1.01323	51.4851	0.01384
	48.4213	0.10723				51.4717	1.01175	51.4717	0.0136
	48.4145	0.13693				51.4582	1.01271	51.4582	0.01364
	48.4076	0.1654				51.4448	1.01283	51.4448	0.01368
	48.4008	0.09398				51.4313	1.01206	51.4313	0.01341
	48.3939	0.07971				51.4179	1.01231	51.4179	0.01355
	48.3871	0.22517				51.4044	1.01209	51.4044	0.01337
	48.3802	0.28495				51.402	1.01162	51.402	0.01383
	48.3734	0.39285				51.3885	1.01287	51.3885	0.01367
	48.3665	0.3353				51.3751	1.01247	51.3751	0.01372
	48.3597	0.34603				51.3616	1.01266	51.3616	0.01388
	48.3528	0.31884				51.3482	1.01193	51.3482	0.01374
	48.346	0.26812				51.3347	1.01315	51.3347	0.0134
	48.3391	0.21443				51.3213	1.01263	51.3213	0.01375
	48.3322	0.17229				51.3078	1.01241	51.3078	0.01364
	48.3254	0.17265				51.2944	1.01246	51.2944	0.01372
	48.3185	0.22385				51.2919	1.0124	51.2919	0.01354
	48.3117	0.04701				51.2785	1.01228	51.2785	0.01383
	48.3048	0.12626				51.265	1.01275	51.265	0.01392
	48.298	0.08983				51.2516	1.01189	51.2516	0.01363
	48.2911	0.11351				51.2381	1.01223	51.2381	0.01378
	48.2843	0.01116				51.2246	1.01204	51.2246	0.01421
	48.2774	0.1753				51.2112	1.0122	51.2112	0.01352
	48.2706	0.13191				51.1977	1.01215	51.1977	0.01361
	48.2637	0.15627				51.1843	1.01256	51.1843	0.01377
	48.2569	0.1005				51.1818	1.01186	51.1818	0.01374
	48.25	0.12675				51.1684	1.01256	51.1684	0.01391
	48.2432	0.10411				51.1549	1.01169	51.1549	0.01338
	48.2363	0.06893				51.1415	1.01265	51.1415	0.01394
	48.2295	0.11572				51.128	1.01187	51.128	0.01397
	48.2226	0.12664				51.1146	1.0125	51.1146	0.01386
	48.2158	0.12088				51.1011	1.012	51.1011	0.01389
	48.2089	0.07041				51.0877	1.01244	51.0877	0.01382
	48.2021	0.14968				51.0742	1.01194	51.0742	0.01359
	48.1952	0.08343				51.0718	1.01282	51.0718	0.01395
	48.1884	0.06235				51.0583	1.01199	51.0583	0.01388
	48.1815	0.04739				51.0449	1.01252	51.0449	0.01351
	48.1747	0.1179				51.0314	1.01139	51.0314	0.01378
	48.1678	0.04309				51.0179	1.01138	51.0179	0.01353
	48.1609	0.07071				51.0045	1.01215	51.0045	0.01372
	48.1541	0.09291				50.991	1.01264	50.991	0.01366
	48.1472	0.12253				50.9776	1.01211	50.9776	0.01372
	48.1404	0.01011				50.9739	1.0125	50.9739	0.01375
	48.1335	-0.00857				50.9605	1.01302	50.9605	0.01388
	48.1267	0.08851				50.947	1.01249	50.947	0.01402
	48.1198	0.08346				50.9336	1.01249	50.9336	0.01405
	48.113	0.02891				50.9201	1.01215	50.9201	0.01371
	48.1061	0.05696				50.9066	1.01243	50.9066	0.01372
	48.0993	-0.02063				50.8932	1.01248	50.8932	0.014
	48.0924	0.12857				50.8798	1.01234	50.8798	0.01374
	48.0856	0.09455				50.8663	1.01245	50.8663	0.01371
	48.0787	0.11106				50.8638	1.01202	50.8638	0.0137
	48.0719	0.15338				50.8504	1.01205	50.8504	0.01376
	48.065	0.25471				50.8369	1.01218	50.8369	0.01371
	48.0582	0.05473				50.8235	1.01235	50.8235	0.01404
	48.0513	0.05804				50.81	1.0123	50.81	0.01405
	48.0445	-0.00434				50.7966	1.0122	50.7966	0.01359
	48.0376	0.09361				50.7831	1.01289	50.7831	0.01361
	48.0308	0.05731				50.7697	1.01247	50.7697	0.01353
	48.0239	0.00407				50.7562	1.01254	50.7562	0.01358
	48.0171	-0.04366				50.7538	1.0134	50.7538	0.01366
	48.0102	0.01414				50.7403	1.01389	50.7403	0.01356
	48.0034	0.0399				50.7269	1.01316	50.7269	0.01363
	47.9965	0.03436				50.7134	1.01207	50.7134	0.01394
	47.9897	0.03892				50.7	1.01237	50.7	0.01377
	47.9828	0.11659				50.6865	1.0124	50.6865	0.01366
	47.976	0.00542				50.6731	1.01237	50.6731	0.0136
	47.9691	0.06407				50.6596	1.01281	50.6596	0.01359
	47.9622	0.06443				50.6461	1.01238	50.6461	0.01357
	47.9554	0.02708				50.6437	1.01288	50.6437	0.01393
	47.9485	0.06698				50.6302	1.01154	50.6302	0.01402
	47.9417	0.01687				50.6168	1.01251	50.6168	0.01378
	47.9348	0.08125				50.6033	1.01276	50.6033	0.01389
	47.928	0.13486				50.5899	1.01241	50.5899	0.01403
	47.9211	0.05059				50.5764	1.01279	50.5764	0.01367
	47.9143	0.08388				50.563	1.0126	50.563	0.01379
	47.9074	0.07184				50.5495	1.01262	50.5495	0.01389
	47.9006	0.20545				50.5361	1.01225	50.5361	0.01378
	47.8937	0.13704				50.5336	1.01268	50.5336	0.01364
	47.8869	0.06596				50.5202	1.01267	50.5202	0.01383
	47.88	0.10875				50.5067	1.01244	50.5067	0.01338
	47.8732	0.05697				50.4933	1.0124	50.4933	0.01368
	47.8663	0.06359				50.4798	1.01214	50.4798	0.01371
	47.8595	0.05163				50.4664	1.01252	50.4664	0.01378
	47.8526	0.02773				50.4529	1.01245	50.4529	0.01374
	47.8458	0.09352				50.4395	1.01268	50.4395	0.01376
	47.8389	0.07752				50.426	1.01277	50.426	0.01393
	47.8321	0.0794				50.4235	1.0124	50.4235	0.01356
	47.8252	0.08992				50.4101	1.01224	50.4101	0.01374
	47.8184	0.10473				50.3966	1.01238	50.3966	0.01367
	47.8115	0.03626				50.3832	1.01237	50.3832	0.01397
	47.8047	0.05697				50.3697	1.01249	50.3697	0.01364
	47.7978	0.0663				50.3563	1.01297	50.3563	0.01358
	47.791	0.18573				50.3428	1.01241	50.3428	0.01363
	47.7841	0.0845				50.3294	1.01231	50.3294	0.0136
	47.7773	0.04789				50.3257	1.0123	50.3257	0.01362
	47.7704	0.1192				50.3122	1.01248	50.3122	0.01358
	47.7636	0.12679				50.2988	1.01274	50.2988	0.01371
	47.7567	0.09475				50.2854	1.01241	50.2854	0.01367
	47.7499	0.15488				50.2719	1.01228	50.2719	0.01366
	47.743	0.03714				50.2584	1.01269	50.2584	0.01361
	47.7362	0.07846				50.245	1.01353	50.245	0.0136
	47.7293	0.02752				50.2315	1.01286	50.2315	0.01364
	47.7225	0.13939				50.2181	1.01244	50.2181	0.01393
	47.7156	0.13414				50.2156	1.01208	50.2156	0.01375
	47.7087	0.15729				50.2022	1.01278	50.2022	0.01374
	47.7019	0.05961				50.1887	1.01288	50.1887	0.01362
	47.695	0.2262				50.1753	1.01244	50.1753	0.01382
	47.6882	0.14833				50.1618	1.01278	50.1618	0.01361
	47.6813	0.03928				50.1484	1.0125	50.1484	0.01364
	47.6745	0.01072				50.1349	1.01264	50.1349	0.01369
	47.6676	0.01276				50.1215	1.01272	50.1215	0.01362
	47.6608	0.03934				50.108	1.0128	50.108	0.01346
	47.6539	-0.05995				50.1056	1.01241	50.1056	0.01365
	47.6471	-0.07402				50.0921	1.01254	50.0921	0.01356
	47.6402	0.01502				50.0787	1.01227	50.0787	0.01368
	47.6334	0.06149				50.0652	1.01216	50.0652	0.01403
	47.6265	0.05019				50.0517	1.01209	50.0517	0.01367
	47.6197	0.11763				50.0383	1.01263	50.0383	0.01381
	47.6128	0.01809				50.0248	1.01374	50.0248	0.0137
	47.606	0.08488				50.0114	1.01232	50.0114	0.01359
	47.5991	0.16314				49.9979	1.01232	49.9979	0.01395
	47.5923	0.14109				49.9955	1.01191	49.9955	0.01363
	47.5854	0.16425				49.982	1.01297	49.982	0.01373
	47.5786	0.15208				49.9686	1.0125	49.9686	0.01372
	47.5717	0.12236				49.9551	1.01281	49.9551	0.01382
	47.5649	0.03695				49.9417	1.01251	49.9417	0.01364
	47.558	-0.01747				49.9282	1.01287	49.9282	0.01373
	47.5511	-0.06299				49.9148	1.01298	49.9148	0.01372
	47.5443	0.10309				49.9013	1.01217	49.9013	0.01386
	47.5374	0.04084				49.8976	1.01209	49.8976	0.01372
	47.5306	0.10717				49.8842	1.01273	49.8842	0.01369
	47.5237	0.07989				49.8707	1.01176	49.8707	0.01393
	47.5169	0.0945				49.8573	1.01192	49.8573	0.0137
	47.51	0.04176				49.8438	1.01222	49.8438	0.01374
	47.5032	0.06894				49.8304	1.01298	49.8304	0.01337
	47.4963	0.07651				49.8169	1.01198	49.8169	0.01349
	47.4895	0.18586				49.8035	1.01232	49.8035	0.01384
	47.4826	0.12063				49.79	1.01271	49.79	0.01387
	47.4758	0.07296				49.7876	1.01274	49.7876	0.01401
	47.4689	0.17856				49.7741	1.01227	49.7741	0.01349
	47.4621	0.1875				49.7607	1.01251	49.7607	0.01345
	47.4552	0.07939				49.7472	1.01263	49.7472	0.01367
	47.4484	0.08616				49.7338	1.01258	49.7338	0.01385
	47.4415	0.09882				49.7203	1.01302	49.7203	0.01378
	47.4347	0.12958				49.7069	1.01273	49.7069	0.01404
	47.4278	0.12977				49.6934	1.01266	49.6934	0.0138
	47.421	0.07115				49.6897	1.013	49.6897	0.01361
	47.4141	0.24342				49.6763	1.0131	49.6763	0.01358
	47.4073	0.10504				49.6628	1.01275	49.6628	0.01376
	47.4004	0.14911				49.6494	1.01213	49.6494	0.01372
	47.3936	0.03357				49.6359	1.01278	49.6359	0.01342
	47.3867	0.07313				49.6225	1.01229	49.6225	0.01393
	47.3799	0.11936				49.609	1.01246	49.609	0.01379
	47.373	0.13281				49.5956	1.01269	49.5956	0.01368
	47.3662	0.0827				49.5821	1.01292	49.5821	0.0139
	47.3593	-0.04366				49.5797	1.0123	49.5797	0.01377
	47.3525	0.06364				49.5662	1.01308	49.5662	0.01364
	47.3456	0.02874				49.5527	1.01257	49.5527	0.01374
	47.3387	0.02826				49.5393	1.0148	49.5393	0.01363
	47.3319	0.07307				49.5258	1.01218	49.5258	0.01388
	47.325	0.02376				49.5124	1.01222	49.5124	0.01385
	47.3182	0.10884				49.4989	1.01251	49.4989	0.01343
	47.3113	0.1964				49.4855	1.01297	49.4855	0.01363
	47.3045	0.17466				49.472	1.01238	49.472	0.01348
	47.2976	0.10586				49.4696	1.01261	49.4696	0.01376
	47.2908	0.05059				49.4561	1.01257	49.4561	0.0136
	47.2839	0.146				49.4427	1.01272	49.4427	0.01377
	47.2771	0.09399				49.4292	1.01228	49.4292	0.01356
	47.2702	0.02779				49.4158	1.01214	49.4158	0.01362
	47.2634	0.16422				49.4023	1.01223	49.4023	0.0133
	47.2565	0.18689				49.3889	1.01251	49.3889	0.01393
	47.2497	0.05865				49.3754	1.0125	49.3754	0.01401
	47.2428	0.09435				49.362	1.01301	49.362	0.01384
	47.236	0.15822				49.3595	1.01244	49.3595	0.01384
	47.2291	0.09487				49.346	1.0124	49.346	0.0141
	47.2223	0.02715				49.3326	1.01272	49.3326	0.01368
	47.2154	0.04267				49.3191	1.01244	49.3191	0.01362
	47.2086	0.13787				49.3057	1.01278	49.3057	0.0138
	47.2017	0.15016				49.2922	1.01234	49.2922	0.01365
	47.1949	0.18435				49.2788	1.0125	49.2788	0.01349
	47.188	0.1186				49.2653	1.01255	49.2653	0.0134
	47.1812	0.06893				49.2519	1.01219	49.2519	0.01372
	47.1743	-0.000181828				49.2494	1.01269	49.2494	0.01371
	47.1675	0.13117				49.236	1.01233	49.236	0.01367
	47.1606	0.22172				49.2225	1.01273	49.2225	0.01377
	47.1538	0.1274				49.2091	1.01197	49.2091	0.01375
	47.1469	0.1194				49.1956	1.01207	49.1956	0.01367
	47.1401	0.10839				49.1822	1.01293	49.1822	0.01382
	47.1332	0.12792				49.1687	1.01286	49.1687	0.01356
	47.1264	0.14149				49.1553	1.01288	49.1553	0.014
	47.1195	0.16341				49.1418	1.01211	49.1418	0.01368
	47.1127	0.17447				49.1394	1.01295	49.1394	0.01392
	47.1058	0.11454				49.1259	1.01193	49.1259	0.01386
	47.0989	0.08991				49.1125	1.01299	49.1125	0.01381
	47.0921	0.08632				49.099	1.01257	49.099	0.0139
	47.0852	0.06851				49.0855	1.01254	49.0855	0.01364
	47.0784	0.10775				49.0721	1.01326	49.0721	0.01401
	47.0715	0.04406				49.0586	1.01256	49.0586	0.01379
	47.0647	0.20105				49.0452	1.0131	49.0452	0.01384
	47.0578	0.09733				49.0317	1.0128	49.0317	0.01366
	47.051	0.05797				49.0293	1.01283	49.0293	0.0139
	47.0441	0.0225				49.0158	1.01345	49.0158	0.01358
	47.0373	0.05003				49.0024	1.01254	49.0024	0.01393
	47.0304	0.02295				48.9889	1.01317	48.9889	0.01367
	47.0236	-0.04752				48.9755	1.01231	48.9755	0.0135
	47.0167	-0.01758				48.962	1.01246	48.962	0.01373
	47.0099	0.0904				48.9486	1.01333	48.9486	0.01384
	47.003	0.11734				48.9351	1.01181	48.9351	0.01412
	46.9962	0.13643				48.9216	1.01308	48.9216	0.01373
	46.9893	0.10804				48.9192	1.01207	48.9192	0.01374
	46.9825	0.03135				48.9057	1.01277	48.9057	0.01397
	46.9756	0.12034				48.8923	1.01292	48.8923	0.01384
	46.9688	0.08198				48.8788	1.01271	48.8788	0.01371
	46.9619	0.0274				48.8654	1.01251	48.8654	0.01352
	46.9551	0.10385				48.8519	1.01274	48.8519	0.01335
	46.9482	0.18182				48.8385	1.01322	48.8385	0.01366
	46.9414	0.10905				48.825	1.01203	48.825	0.01389
	46.9345	0.12286				48.8116	1.01337	48.8116	0.01351
	46.9276	0.16662				48.8091	1.01224	48.8091	0.0137
	46.9208	0.12098				48.7957	1.0128	48.7957	0.01362
	46.9139	0.10041				48.7822	1.01221	48.7822	0.01371
	46.9071	0.10567				48.7688	1.01216	48.7688	0.01383
	46.9002	0.11419				48.7553	1.01298	48.7553	0.01375
	46.8934	0.11521				48.7419	1.01225	48.7419	0.01369
	46.8865	0.03982				48.7284	1.01268	48.7284	0.01379
	46.8797	0.08777				48.715	1.01236	48.715	0.01377
	46.8728	-0.04408				48.7015	1.013	48.7015	0.01379
	46.866	-0.01364				48.6991	1.01253	48.6991	0.01376
	46.8591	0.01596				48.6856	1.01225	48.6856	0.01373
	46.8523	0.14147				48.6722	1.01244	48.6722	0.01385
	46.8454	0.1434				48.6587	1.01238	48.6587	0.01363
	46.8386	0.0859				48.6452	1.01239	48.6452	0.01348
	46.8317	0.07906				48.6318	1.01268	48.6318	0.01379
	46.8249	0.11509				48.6183	1.01246	48.6183	0.01369
	46.818	0.10948				48.6049	1.01286	48.6049	0.0136
	46.8112	0.00323				48.5914	1.01279	48.5914	0.01366
	46.8043	0.00897				48.589	1.013	48.589	0.01359
	46.7975	0.11425				48.5755	1.0132	48.5755	0.01369
	46.7906	0.07179				48.5621	1.0128	48.5621	0.01395
	46.7838	0.03642				48.5486	1.01238	48.5486	0.01386
	46.7769	0.11317				48.5352	1.01302	48.5352	0.01351
	46.7701	0.14213				48.5217	1.01261	48.5217	0.01379
	46.7632	0.10929				48.5083	1.0129	48.5083	0.01379
	46.7564	0.000952431				48.4948	1.01269	48.4948	0.01361
	46.7495	-0.07606				48.4814	1.01356	48.4814	0.01364
	46.7427	0.03202				48.4789	1.013	48.4789	0.01345
	46.7358	0.16295				48.4655	1.01287	48.4655	0.01358
	46.7289	0.0808				48.452	1.01342	48.452	0.01355
	46.7221	0.09002				48.4385	1.01249	48.4385	0.01359
	46.7152	0.13473				48.4251	1.01307	48.4251	0.01379
	46.7084	0.09934				48.4116	1.01304	48.4116	0.01396
	46.7015	0.13634				48.3982	1.01364	48.3982	0.01385
	46.6947	0.1067				48.3847	1.01442	48.3847	0.01368
	46.6878	-0.04773				48.3713	1.01391	48.3713	0.01362
	46.681	0.01833				48.3688	1.01505	48.3688	0.014
	46.6741	0.06827				48.3554	1.017	48.3554	0.01384
	46.6673	0.00888				48.3419	1.04394	48.3419	0.01365
	46.6604	0.06607				48.3285	1.01955	48.3285	0.01348
	46.6536	0.16251				48.315	1.01323	48.315	0.01364
	46.6467	0.14341				48.3016	1.01249	48.3016	0.01361
	46.6399	0.10516				48.2881	1.01146	48.2881	0.01372
	46.633	0.13032				48.2747	1.01197	48.2747	0.01381
	46.6262	0.15622				48.2612	1.01214	48.2612	0.01392
	46.6193	0.18708				48.2588	1.01261	48.2588	0.01407
	46.6125	0.1823				48.2453	1.01293	48.2453	0.01344
	46.6056	0.15539				48.2319	1.01333	48.2319	0.01379
	46.5988	0.05326				48.2184	1.01248	48.2184	0.01371
	46.5919	0.11986				48.2049	1.01226	48.2049	0.01405
	46.5851	0.15226				48.1915	1.01218	48.1915	0.01385
	46.5782	0.10974				48.178	1.01235	48.178	0.01372
	46.5714	0.07798				48.1646	1.01256	48.1646	0.01391
	46.5645	0.09823				48.1511	1.01231	48.1511	0.01342
	46.5577	0.20033				48.1487	1.0119	48.1487	0.01372
	46.5508	0.13507				48.1352	1.0134	48.1352	0.01365
	46.544	0.12618				48.1218	1.01217	48.1218	0.01369
	46.5371	0.13664				48.1083	1.01263	48.1083	0.01351
	46.5303	0.06776				48.0949	1.01214	48.0949	0.01362
	46.5234	0.10814				48.0814	1.01271	48.0814	0.01391
	46.5166	0.14545				48.068	1.01273	48.068	0.01374
	46.5097	0.03857				48.0545	1.01224	48.0545	0.01374
	46.5029	0.12077				48.0411	1.01204	48.0411	0.01365
	46.496	0.09062				48.0386	1.01228	48.0386	0.01363
	46.4892	0.09689				48.0252	1.01237	48.0252	0.01383
	46.4823	0.08981				48.0117	1.01222	48.0117	0.01382
	46.4754	0.13641				47.9983	1.0128	47.9983	0.01397
	46.4686	0.04806				47.9848	1.01244	47.9848	0.01374
	46.4617	-0.01908				47.9714	1.01196	47.9714	0.01383
	46.4549	0.11879				47.9579	1.0123	47.9579	0.01354
	46.448	0.03126				47.9444	1.01256	47.9444	0.01372
	46.4412	0.0645				47.9408	1.01202	47.9408	0.01344
	46.4343	0.08258				47.9273	1.01312	47.9273	0.01374
	46.4275	0.16894				47.9139	1.01288	47.9139	0.01382
	46.4206	0.12525				47.9004	1.01231	47.9004	0.01376
	46.4138	0.16032				47.887	1.01255	47.887	0.01353
	46.4069	-0.02671				47.8735	1.01216	47.8735	0.01354
	46.4001	0.05462				47.8601	1.01313	47.8601	0.01354
	46.3932	0.0443				47.8466	1.01203	47.8466	0.01405
	46.3864	0.00151				47.8332	1.01174	47.8332	0.0141
	46.3795	0.10747				47.8307	1.01185	47.8307	0.01393
	46.3727	0.07926				47.8173	1.01198	47.8173	0.01367
	46.3658	0.11274				47.8038	1.01249	47.8038	0.01357
	46.359	-0.00201				47.7903	1.01257	47.7903	0.01356
	46.3521	0.09832				47.7769	1.01223	47.7769	0.01367
	46.3453	0.0708				47.7634	1.01261	47.7634	0.01359
	46.3384	0.18165				47.75	1.01314	47.75	0.01392
	46.3316	0.16495				47.7365	1.01268	47.7365	0.01365
	46.3247	0.14686				47.7329	1.01228	47.7329	0.01393
	46.3178	0.08526				47.7194	1.01242	47.7194	0.01357
	46.311	0.10948				47.706	1.01246	47.706	0.01359
	46.3041	0.04001				47.6925	1.01286	47.6925	0.01363
	46.2973	0.08203				47.679	1.01257	47.679	0.01402
	46.2904	0.06254				47.6656	1.01243	47.6656	0.01379
	46.2836	0.1308				47.6521	1.01276	47.6521	0.01377
	46.2767	0.06667				47.6387	1.01231	47.6387	0.01379
	46.2699	0.08084				47.635	1.01303	47.635	0.01379
	46.263	0.1334				47.6216	1.01248	47.6216	0.01367
	46.2562	0.13152				47.6081	1.01221	47.6081	0.01358
	46.2493	-0.01466				47.5947	1.01209	47.5947	0.01395
	46.2425	0.07094				47.5812	1.01218	47.5812	0.01375
	46.2356	0.1211				47.5677	1.01274	47.5677	0.01357
	46.2288	0.12924				47.5543	1.01182	47.5543	0.0134
	46.2219	0.13288				47.5408	1.01245	47.5408	0.01352
	46.2151	0.04116				47.5372	1.01274	47.5372	0.01387
	46.2082	0.09738				47.5237	1.01287	47.5237	0.01345
	46.2014	0.14916				47.5103	1.01301	47.5103	0.01346
	46.1945	0.08526				47.4968	1.01282	47.4968	0.0136
	46.1877	-0.06496				47.4834	1.01232	47.4834	0.01372
	46.1808	0.09556				47.4699	1.0126	47.4699	0.01374
	46.174	0.02028				47.4564	1.01235	47.4564	0.01385
	46.1671	0.05242				47.443	1.01251	47.443	0.01381
	46.1603	0.07492				47.4393	1.01292	47.4393	0.01345
	46.1534	0.18537				47.4259	1.01194	47.4259	0.014
	46.1466	0.16903				47.4124	1.01253	47.4124	0.01348
	46.1397	0.16046				47.399	1.01147	47.399	0.01364
	46.1329	0.06648				47.3855	1.01129	47.3855	0.0137
	46.126	0.06137				47.3721	1.01207	47.3721	0.01366
	46.1192	0.02941				47.3586	1.01228	47.3586	0.01346
	46.1123	0.06653				47.3451	1.01251	47.3451	0.0137
	46.1054	0.14913				47.3415	1.01312	47.3415	0.01378
	46.0986	0.11563				47.328	1.01226	47.328	0.0137
	46.0917	0.11025				47.3146	1.01264	47.3146	0.01372
	46.0849	0.18868				47.3011	1.01256	47.3011	0.01375
	46.078	0.07656				47.2877	1.01258	47.2877	0.0135
	46.0712	0.11831				47.2742	1.01285	47.2742	0.01394
	46.0643	0.134				47.2608	1.01262	47.2608	0.01354
	46.0575	0.10359				47.2559	1.01226	47.2559	0.01369
	46.0506	0.07532				47.2424	1.01209	47.2424	0.01394
	46.0438	0.01874				47.229	1.01143	47.229	0.01371
	46.0369	0.16769				47.2155	1.01302	47.2155	0.0137
	46.0301	0.14601				47.2021	1.01161	47.2021	0.01402
	46.0232	0.19561				47.1886	1.01196	47.1886	0.01368
	46.0164	0.15306				47.1752	1.01221	47.1752	0.01377
	46.0095	0.05997				47.1703	1.01193	47.1703	0.01401
	46.0027	0.20475				47.1568	1.0123	47.1568	0.01364
	45.9958	0.0933				47.1433	1.01221	47.1433	0.01366
	45.989	0.06307				47.1299	1.0131	47.1299	0.01369
	45.9821	0.03878				47.1164	1.01275	47.1164	0.01392
	45.9753	0.05716				47.103	1.01213	47.103	0.0139
	45.9684	0.0299				47.0895	1.01223	47.0895	0.01366
	45.9616	0.03709				47.0761	1.01166	47.0761	0.01366
	45.9547	0.15453				47.0724	1.01211	47.0724	0.01389
	45.9479	0.12768				47.059	1.0119	47.059	0.01387
	45.941	0.06479				47.0455	1.01275	47.0455	0.01402
	45.9342	0.08291				47.032	1.01235	47.032	0.01381
	45.9273	0.16695				47.0186	1.01161	47.0186	0.01371
	45.9205	0.09167				47.0052	1.01248	47.0052	0.01375
	45.9136	0.04996				46.9917	1.01229	46.9917	0.01356
	45.9068	0.02668				46.9868	1.01223	46.9868	0.0136
	45.8999	0.00101				46.9734	1.01215	46.9734	0.01397
	45.8931	0.18686				46.9599	1.01167	46.9599	0.01376
	45.8862	0.19682				46.9464	1.01196	46.9464	0.01361
	45.8794	0.06048				46.933	1.01281	46.933	0.01383
	45.8725	-0.02763				46.9195	1.01234	46.9195	0.01379
	45.8656	-0.04796				46.9061	1.01259	46.9061	0.01407
	45.8588	0.03409				46.9012	1.01226	46.9012	0.01378
	45.8519	0.05513				46.8877	1.01312	46.8877	0.01403
	45.8451	0.04921				46.8743	1.01216	46.8743	0.01354
	45.8382	0.10305				46.8608	1.01187	46.8608	0.01359
	45.8314	0.03609				46.8474	1.01185	46.8474	0.01391
	45.8245	0.06661				46.8339	1.012	46.8339	0.01371
	45.8177	0.08055				46.8205	1.01176	46.8205	0.01412
	45.8108	0.11568				46.8156	1.0122	46.8156	0.0138
	45.804	0.0904				46.8021	1.01281	46.8021	0.01352
	45.7971	0.0013				46.7887	1.01275	46.7887	0.01345
	45.7903	0.09505				46.7752	1.01297	46.7752	0.01364
	45.7834	0.12268				46.7618	1.01211	46.7618	0.0138
	45.7766	0.10759				46.7483	1.01232	46.7483	0.01388
	45.7697	0.12733				46.7349	1.01181	46.7349	0.0138
	45.7629	0.05179				46.7214	1.01192	46.7214	0.01389
	45.756	0.0141				46.7177	1.01204	46.7177	0.01413
	45.7492	0.08181				46.7043	1.0121	46.7043	0.01381
	45.7423	0.01043				46.6908	1.01258	46.6908	0.01377
	45.7355	0.12684				46.6774	1.01203	46.6774	0.01365
	45.7286	0.12167				46.6639	1.01206	46.6639	0.01383
	45.7218	0.15607				46.6505	1.01214	46.6505	0.01399
	45.7149	0.14577				46.637	1.01243	46.637	0.01371
	45.7081	0.1691				46.6236	1.01229	46.6236	0.01362
	45.7012	0.19152				46.6199	1.01195	46.6199	0.01378
	45.6944	0.1346				46.6064	1.01266	46.6064	0.01389
	45.6875	0.14215				46.593	1.01235	46.593	0.0136
	45.6806	0.13358				46.5795	1.01213	46.5795	0.01371
	45.6738	0.13922				46.5661	1.01138	46.5661	0.0137
	45.6669	0.159				46.5526	1.01162	46.5526	0.01395
	45.6601	0.16279				46.5392	1.01262	46.5392	0.01392
	45.6532	0.15641				46.5257	1.0122	46.5257	0.01378
	45.6464	0.0286				46.5123	1.012	46.5123	0.01379
	45.6395	0.06444				46.5098	1.01211	46.5098	0.01366
	45.6327	0.09536				46.4964	1.01223	46.4964	0.01349
	45.6258	0.11278				46.4829	1.01194	46.4829	0.01388
	45.619	0.026				46.4695	1.01221	46.4695	0.01384
	45.6121	-0.0676				46.456	1.01226	46.456	0.01366
	45.6053	-0.04585				46.4425	1.01278	46.4425	0.01352
	45.5984	-0.0114				46.4291	1.01264	46.4291	0.0137
	45.5916	0.08447				46.4156	1.01217	46.4156	0.01393
	45.5847	0.06547				46.412	1.0114	46.412	0.01367
	45.5779	0.16615				46.3985	1.01263	46.3985	0.01371
	45.571	0.13229				46.3851	1.01238	46.3851	0.01377
	45.5642	0.0628				46.3716	1.01185	46.3716	0.01398
	45.5573	0.1511				46.3582	1.01209	46.3582	0.01381
	45.5505	0.11023				46.3447	1.01179	46.3447	0.01356
	45.5436	0.07298				46.3312	1.01243	46.3312	0.01403
	45.5368	0.03474				46.3178	1.01179	46.3178	0.01347
	45.5299	0.09746				46.3141	1.01232	46.3141	0.01398
	45.5231	0.18628				46.3007	1.01264	46.3007	0.01369
	45.5162	0.02879				46.2872	1.01262	46.2872	0.01376
	45.5094	0.1268				46.2738	1.0123	46.2738	0.01368
	45.5025	0.10103				46.2603	1.01216	46.2603	0.01364
	45.4956	0.02939				46.2469	1.01221	46.2469	0.01357
	45.4888	0.06231				46.2334	1.01245	46.2334	0.01367
	45.4819	0.10837				46.2199	1.01226	46.2199	0.01374
	45.4751	0.10202				46.2163	1.0127	46.2163	0.01362
	45.4682	0.07075				46.2028	1.0124	46.2028	0.01392
	45.4614	0.00574				46.1894	1.01189	46.1894	0.01372
	45.4545	0.07286				46.1759	1.01241	46.1759	0.01369
	45.4477	0.03537				46.1625	1.01273	46.1625	0.01384
	45.4408	0.10282				46.149	1.01273	46.149	0.01368
	45.434	0.17171				46.1356	1.01234	46.1356	0.01373
	45.4271	0.11201				46.1221	1.01265	46.1221	0.01356
	45.4203	0.17593				46.1086	1.01275	46.1086	0.01357
	45.4134	0.15802				46.1062	1.01229	46.1062	0.01377
	45.4066	0.14666				46.0928	1.01232	46.0928	0.01371
	45.3997	0.04871				46.0793	1.01277	46.0793	0.01378
	45.3929	0.10798				46.0658	1.01194	46.0658	0.01387
	45.386	0.02047				46.0524	1.0123	46.0524	0.01386
	45.3792	0.07575				46.0389	1.012	46.0389	0.01389
	45.3723	0.02118				46.0255	1.01208	46.0255	0.01348
	45.3655	0.01169				46.012	1.01249	46.012	0.01371
	45.3586	0.13109				45.9986	1.01218	45.9986	0.01354
	45.3518	0.08557				45.9961	1.01263	45.9961	0.01351
	45.3449	0.01225				45.9827	1.01243	45.9827	0.01359
	45.3381	0.08049				45.9692	1.01188	45.9692	0.01348
	45.3312	0.000564997				45.9558	1.01231	45.9558	0.01408
	45.3244	0.12166				45.9423	1.01232	45.9423	0.01349
	45.3175	0.11638				45.9289	1.01253	45.9289	0.01363
	45.3107	0.04788				45.9154	1.0122	45.9154	0.01356
	45.3038	0.03601				45.902	1.01226	45.902	0.01371
	45.297	0.00552				45.8885	1.01237	45.8885	0.01371
	45.2901	-0.01317				45.8861	1.01217	45.8861	0.01408
	45.2833	0.10156				45.8726	1.01225	45.8726	0.01352
	45.2764	0.14598				45.8591	1.01231	45.8591	0.0139
	45.2696	0.20068				45.8457	1.01224	45.8457	0.01355
	45.2627	0.13551				45.8323	1.01259	45.8323	0.01376
	45.2559	0.08092				45.8188	1.01174	45.8188	0.01388
	45.249	0.14968				45.8053	1.01252	45.8053	0.01358
	45.2421	0.1871				45.7919	1.0119	45.7919	0.01389
	45.2353	-0.03898				45.7784	1.01245	45.7784	0.01355
	45.2284	0.01793				45.776	1.01175	45.776	0.01347
	45.2216	0.09444				45.7625	1.01318	45.7625	0.01378
	45.2147	0.08607				45.7491	1.01277	45.7491	0.01362
	45.2079	0.11803				45.7356	1.01295	45.7356	0.01388
	45.201	0.04144				45.7222	1.01285	45.7222	0.01398
	45.1942	0.07448				45.7087	1.01221	45.7087	0.01407
	45.1873	0.05566				45.6953	1.01213	45.6953	0.01376
	45.1805	0.10024				45.6818	1.01214	45.6818	0.01355
	45.1736	0.07132				45.6781	1.01222	45.6781	0.01365
	45.1668	0.07434				45.6647	1.01247	45.6647	0.01372
	45.1599	0.11967				45.6512	1.01199	45.6512	0.0137
	45.1531	0.16285				45.6378	1.01236	45.6378	0.0135
	45.1462	0.10837				45.6243	1.0122	45.6243	0.01369
	45.1394	0.03877				45.6109	1.01267	45.6109	0.01368
	45.1325	-0.01				45.5974	1.01219	45.5974	0.01374
	45.1257	0.03367				45.584	1.01239	45.584	0.01362
	45.1188	0.13777				45.5803	1.01233	45.5803	0.0133
	45.112	0.02011				45.5669	1.01269	45.5669	0.01368
	45.1051	0.12823				45.5534	1.01262	45.5534	0.01375
	45.0983	0.19293				45.5399	1.01216	45.5399	0.01386
	45.0914	0.19648				45.5265	1.01226	45.5265	0.01401
	45.0846	0.09189				45.513	1.01217	45.513	0.01368
	45.0777	0.06661				45.4996	1.01272	45.4996	0.01419
	45.0709	0.1044				45.4861	1.01206	45.4861	0.01372
	45.064	0.05221				45.4727	1.01276	45.4727	0.01356
	45.0572	0.13819				45.4702	1.01251	45.4702	0.01337
	45.0503	0.00204				45.4568	1.01197	45.4568	0.01368
	45.0434	0.12767				45.4433	1.01189	45.4433	0.01373
	45.0366	0.09672				45.4299	1.01202	45.4299	0.0139
	45.0297	0.13194				45.4164	1.01253	45.4164	0.01347
	45.0229	0.0072				45.403	1.01297	45.403	0.01381
	45.016	0.12532				45.3895	1.01292	45.3895	0.01391
	45.0092	0.11913				45.376	1.01218	45.376	0.01354
	45.0023	0.09636				45.3724	1.01218	45.3724	0.01358
	44.9955	-0.02095				45.3589	1.01193	45.3589	0.01369
	44.9886	0.17046				45.3455	1.01258	45.3455	0.01396
	44.9818	0.15777				45.332	1.01284	45.332	0.01385
	44.9749	0.11907				45.3186	1.01291	45.3186	0.01349
	44.9681	0.10316				45.3051	1.01286	45.3051	0.01369
	44.9612	0.11097				45.2917	1.01226	45.2917	0.01364
	44.9544	0.07019				45.2782	1.01271	45.2782	0.01342
	44.9475	0.09302				45.2647	1.01255	45.2647	0.01373
	44.9407	0.08662				45.2623	1.01208	45.2623	0.01365
	44.9338	0.15292				45.2489	1.01258	45.2489	0.01371
	44.927	0.13383				45.2354	1.01238	45.2354	0.01372
	44.9201	0.0822				45.2219	1.01193	45.2219	0.01358
	44.9133	0.09857				45.2085	1.0122	45.2085	0.01342
	44.9064	0.08638				45.195	1.01216	45.195	0.01352
	44.8996	0.03955				45.1816	1.01171	45.1816	0.01387
	44.8927	0.03667				45.1681	1.01215	45.1681	0.01382
	44.8859	-0.04982				45.1547	1.0126	45.1547	0.01404
	44.879	-0.04456				45.1522	1.0121	45.1522	0.01365
	44.8721	-0.03395				45.1388	1.01259	45.1388	0.01347
	44.8653	0.04843				45.1253	1.01179	45.1253	0.01394
	44.8584	0.11307				45.1119	1.01286	45.1119	0.01398
	44.8516	0.13744				45.0984	1.01316	45.0984	0.01361
	44.8447	0.10665				45.085	1.01262	45.085	0.01361
	44.8379	0.1595				45.0715	1.0121	45.0715	0.01381
	44.831	0.11115				45.0581	1.01233	45.0581	0.014
	44.8242	0.09636				45.0446	1.01182	45.0446	0.01369
	44.8173	0.09844				45.0422	1.01241	45.0422	0.01392
	44.8105	0.00327				45.0287	1.01291	45.0287	0.01367
	44.8036	0.06057				45.0153	1.01245	45.0153	0.01388
	44.7968	0.04845				45.0018	1.01328	45.0018	0.0137
	44.7899	0.09613				44.9883	1.01207	44.9883	0.01391
	44.7831	0.1109				44.9749	1.01216	44.9749	0.01372
	44.7762	0.000473909				44.9614	1.01184	44.9614	0.01385
	44.7694	0.02191				44.948	1.01222	44.948	0.01366
	44.7625	0.06708				44.9345	1.01225	44.9345	0.0138
	44.7557	0.01126				44.9321	1.01244	44.9321	0.01346
	44.7488	0.04107				44.9186	1.01238	44.9186	0.01388
	44.742	0.02583				44.9052	1.01249	44.9052	0.01382
	44.7351	0.11539				44.8917	1.01202	44.8917	0.01387
	44.7283	0.03794				44.8783	1.01239	44.8783	0.01372
	44.7214	0.00533				44.8648	1.01223	44.8648	0.0135
	44.7146	0.1171				44.8514	1.01215	44.8514	0.01366
	44.7077	0.06594				44.8379	1.01175	44.8379	0.01377
	44.7009	0.21165				44.8342	1.01284	44.8342	0.01349
	44.694	0.20866				44.8208	1.01234	44.8208	0.01337
	44.6872	0.08029				44.8073	1.01217	44.8073	0.01368
	44.6803	0.06714				44.7939	1.01181	44.7939	0.01348
	44.6735	0.11636				44.7804	1.01188	44.7804	0.01364
	44.6666	0.10139				44.767	1.01221	44.767	0.01366
	44.6598	0.0756				44.7535	1.01251	44.7535	0.01371
	44.6529	0.04753				44.7401	1.01342	44.7401	0.01371
	44.6461	-0.00244				44.7364	1.01251	44.7364	0.01365
	44.6392	0.08688				44.7229	1.01247	44.7229	0.01363
	44.6324	0.10432				44.7095	1.01279	44.7095	0.01369
	44.6255	0.04688				44.696	1.01265	44.696	0.01356
	44.6186	-0.08695				44.6826	1.01234	44.6826	0.01388
	44.6118	-0.02473				44.6691	1.01201	44.6691	0.01387
	44.6049	0.09314				44.6557	1.01242	44.6557	0.0134
	44.5981	0.0719				44.6422	1.01312	44.6422	0.01369
	44.5912	0.02708				44.6288	1.01269	44.6288	0.01389
	44.5844	0.06256				44.6263	1.01266	44.6263	0.01359
	44.5775	0.06656				44.6129	1.01239	44.6129	0.0138
	44.5707	0.08403				44.5994	1.0127	44.5994	0.0135
	44.5638	0.11375				44.586	1.01218	44.586	0.01343
	44.557	0.08838				44.5725	1.01229	44.5725	0.01358
	44.5501	-0.00197				44.5591	1.01201	44.5591	0.01345
	44.5433	0.12832				44.5456	1.0118	44.5456	0.01375
	44.5364	0.01513				44.5322	1.01301	44.5322	0.01392
	44.5296	0.05674				44.5187	1.01271	44.5187	0.01368
	44.5227	-0.01441				44.5162	1.01209	44.5162	0.01353
	44.5159	-0.04736				44.5028	1.01241	44.5028	0.01361
	44.509	-0.08675				44.4894	1.01191	44.4894	0.01381
	44.5022	0.09579				44.4759	1.01285	44.4759	0.01398
	44.4953	0.01218				44.4624	1.01233	44.4624	0.01377
	44.4885	0.06718				44.449	1.01276	44.449	0.01388
	44.4816	0.05703				44.4355	1.01238	44.4355	0.01376
	44.4748	0.01464				44.4221	1.0127	44.4221	0.01398
	44.4679	-0.01125				44.4086	1.01176	44.4086	0.01387
	44.4611	0.11093				44.4062	1.01302	44.4062	0.01364
	44.4542	0.15187				44.3927	1.01253	44.3927	0.01376
	44.4474	0.07563				44.3793	1.01208	44.3793	0.01381
	44.4405	0.09897				44.3658	1.01253	44.3658	0.01352
	44.4337	0.1698				44.3524	1.01326	44.3524	0.01382
	44.4268	0.03735				44.3389	1.01273	44.3389	0.01329
	44.4199	0.11082				44.3255	1.01192	44.3255	0.01375
	44.4131	0.18925				44.312	1.01193	44.312	0.01372
	44.4062	0.16277				44.3083	1.01214	44.3083	0.01368
	44.3994	0.15645				44.2949	1.01217	44.2949	0.01395
	44.3925	0.0835				44.2814	1.01275	44.2814	0.0138
	44.3857	0.14723				44.268	1.01291	44.268	0.01381
	44.3788	0.13121				44.2545	1.01195	44.2545	0.01391
	44.372	0.15423				44.2411	1.01244	44.2411	0.01372
	44.3651	0.08925				44.2276	1.01193	44.2276	0.01397
	44.3583	0.05407				44.2142	1.01247	44.2142	0.0138
	44.3514	0.09978				44.2007	1.01171	44.2007	0.01368
	44.3446	0.14369				44.1983	1.01211	44.1983	0.01368
	44.3377	0.14333				44.1848	1.01298	44.1848	0.0138
	44.3309	0.16912				44.1713	1.01245	44.1713	0.01374
	44.324	0.17226				44.1579	1.01249	44.1579	0.01374
	44.3172	0.13833				44.1444	1.01255	44.1444	0.01371
	44.3103	0.18899				44.131	1.01192	44.131	0.0139
	44.3035	0.18525				44.1175	1.01275	44.1175	0.01381
	44.2966	0.07137				44.1041	1.01234	44.1041	0.01345
	44.2898	0.13507				44.1004	1.01236	44.1004	0.01387
	44.2829	0.18907				44.087	1.01256	44.087	0.01372
	44.2761	0.07606				44.0735	1.01267	44.0735	0.01351
	44.2692	0.01425				44.0601	1.01294	44.0601	0.01406
	44.2624	0.15151				44.0466	1.01193	44.0466	0.01347
	44.2555	0.08989				44.0331	1.01269	44.0331	0.01379
	44.2486	0.1279				44.0197	1.0127	44.0197	0.01355
	44.2418	0.23704				44.0062	1.01237	44.0062	0.01367
	44.2349	0.23298				43.9928	1.01253	43.9928	0.01355
	44.2281	0.14468				43.9903	1.01199	43.9903	0.01385
	44.2212	0.17759				43.9769	1.01271	43.9769	0.01382
	44.2144	0.08773				43.9634	1.013	43.9634	0.01346
	44.2075	0.09992				43.95	1.01263	43.95	0.01403
	44.2007	0.05079				43.9365	1.01184	43.9365	0.01364
	44.1938	0.07981				43.9231	1.01204	43.9231	0.01387
	44.187	0.0854				43.9096	1.01287	43.9096	0.01358
	44.1801	0.16858				43.8962	1.01215	43.8962	0.01338
	44.1733	0.18762				43.8925	1.01291	43.8925	0.01358
	44.1664	0.06837				43.879	1.01344	43.879	0.01337
	44.1596	0.0816				43.8656	1.01296	43.8656	0.01376
	44.1527	0.06558				43.8521	1.01217	43.8521	0.01365
	44.1459	0.18341				43.8387	1.01241	43.8387	0.01387
	44.139	0.08822				43.8252	1.01271	43.8252	0.01403
	44.1322	0.08115				43.8118	1.0124	43.8118	0.01386
	44.1253	0.2254				43.7983	1.01279	43.7983	0.01386
	44.1185	0.2095				43.7849	1.01284	43.7849	0.01362
	44.1116	0.18827				43.7824	1.01211	43.7824	0.01339
	44.1048	0.14217				43.769	1.01327	43.769	0.01393
	44.0979	0.18384				43.7555	1.01287	43.7555	0.01409
	44.0911	0.09789				43.7421	1.01272	43.7421	0.01381
	44.0842	0.11534				43.7286	1.01214	43.7286	0.01336
	44.0774	0.1235				43.7152	1.01302	43.7152	0.01316
	44.0705	0.13429				43.7017	1.0131	43.7017	0.01348
	44.0637	0.104				43.6882	1.0131	43.6882	0.01327
	44.0568	0.09482				43.6846	1.01287	43.6846	0.01365
	44.05	0.14972				43.6711	1.01244	43.6711	0.01409
	44.0431	0.18076				43.6577	1.0117	43.6577	0.01388
	44.0363	0.10657				43.6442	1.01253	43.6442	0.01383
	44.0294	0.10225				43.6308	1.01296	43.6308	0.01373
	44.0226	0.12249				43.6173	1.01341	43.6173	0.01384
	44.0157	0.01415				43.6039	1.01296	43.6039	0.01387
	44.0088	0.12249				43.5904	1.01245	43.5904	0.01408
	44.002	0.12366				43.5867	1.01269	43.5867	0.01369
						43.5733	1.01257	43.5733	0.01371
						43.5598	1.01328	43.5598	0.01363
						43.5464	1.01297	43.5464	0.01389
						43.5329	1.01277	43.5329	0.0136
						43.5195	1.01338	43.5195	0.0134
						43.506	1.01198	43.506	0.01396
						43.4926	1.01216	43.4926	0.01374
						43.4791	1.0126	43.4791	0.01374
						43.4767	1.01275	43.4767	0.0135
						43.4632	1.01246	43.4632	0.01361
						43.4498	1.01247	43.4498	0.01401
						43.4363	1.01301	43.4363	0.01408
						43.4228	1.01161	43.4228	0.01361
						43.4094	1.01259	43.4094	0.01357
						43.3959	1.01263	43.3959	0.0137
						43.3825	1.01298	43.3825	0.01413
						43.369	1.01191	43.369	0.01369
						43.3666	1.01243	43.3666	0.01388
						43.3531	1.01225	43.3531	0.0139
						43.3397	1.01253	43.3397	0.01414
						43.3262	1.01341	43.3262	0.01411
						43.3128	1.01305	43.3128	0.01352
						43.2993	1.01258	43.2993	0.01386
						43.2859	1.01215	43.2859	0.01413
						43.2724	1.01246	43.2724	0.01398
						43.2687	1.01252	43.2687	0.01394
						43.2553	1.01263	43.2553	0.01386
						43.2418	1.01265	43.2418	0.01357
						43.2284	1.01281	43.2284	0.01376
						43.2149	1.01232	43.2149	0.01374
						43.2015	1.01243	43.2015	0.01392
						43.188	1.01253	43.188	0.0139
						43.1746	1.0121	43.1746	0.01351
						43.1611	1.01275	43.1611	0.01395
						43.1587	1.01237	43.1587	0.01363
						43.1452	1.01263	43.1452	0.01373
						43.1318	1.01259	43.1318	0.0136
						43.1183	1.01269	43.1183	0.01373
						43.1049	1.01188	43.1049	0.01381
						43.0914	1.01286	43.0914	0.01381
						43.078	1.01234	43.078	0.01386
						43.0645	1.01244	43.0645	0.01391
						43.051	1.01249	43.051	0.01435
						43.0486	1.01252	43.0486	0.01458
						43.0352	1.01245	43.0352	0.01425
						43.0217	1.0125	43.0217	0.01437
						43.0082	1.01214	43.0082	0.01399
						42.9948	1.01289	42.9948	0.01395
						42.9813	1.01205	42.9813	0.01412
						42.9679	1.01235	42.9679	0.01374
						42.9544	1.01304	42.9544	0.01426
						42.9508	1.01265	42.9508	0.01403
						42.9373	1.0125	42.9373	0.01384
						42.9239	1.01248	42.9239	0.01435
						42.9104	1.01252	42.9104	0.01351
						42.8969	1.01243	42.8969	0.01414
						42.8835	1.01262	42.8835	0.01371
						42.87	1.0129	42.87	0.01365
						42.8566	1.01156	42.8566	0.01383
						42.8431	1.01286	42.8431	0.01378
						42.8407	1.01237	42.8407	0.01371
						42.8272	1.01191	42.8272	0.01354
						42.8138	1.01271	42.8138	0.01343
						42.8003	1.01284	42.8003	0.01377
						42.7869	1.01257	42.7869	0.01381
						42.7734	1.01266	42.7734	0.0138
						42.76	1.01269	42.76	0.01382
						42.7465	1.01233	42.7465	0.01371
						42.7428	1.01291	42.7428	0.01382
						42.7294	1.01276	42.7294	0.01387
						42.7159	1.01269	42.7159	0.0138
						42.7025	1.01265	42.7025	0.01372
						42.689	1.01258	42.689	0.01361
						42.6756	1.01237	42.6756	0.01328
						42.6621	1.01265	42.6621	0.01374
						42.6487	1.01249	42.6487	0.01392
						42.6352	1.01205	42.6352	0.01352
						42.6328	1.0124	42.6328	0.01393
						42.6193	1.01229	42.6193	0.01399
						42.6059	1.01273	42.6059	0.01395
						42.5924	1.01274	42.5924	0.01369
						42.5789	1.01223	42.5789	0.01351
						42.5655	1.01259	42.5655	0.01378
						42.552	1.0121	42.552	0.01345
						42.5386	1.01171	42.5386	0.01372
						42.5251	1.01219	42.5251	0.01339
						42.5227	1.0133	42.5227	0.01371
						42.5092	1.01342	42.5092	0.01341
						42.4958	1.01329	42.4958	0.01375
						42.4823	1.01317	42.4823	0.01371
						42.4689	1.01259	42.4689	0.01349
						42.4554	1.0124	42.4554	0.01403
						42.442	1.01252	42.442	0.01375
						42.4285	1.01244	42.4285	0.01394
						42.4248	1.0126	42.4248	0.01368
						42.4114	1.01228	42.4114	0.01349
						42.3979	1.01238	42.3979	0.01384
						42.3845	1.01248	42.3845	0.01397
						42.371	1.01241	42.371	0.01349
						42.3576	1.01211	42.3576	0.01344
						42.3441	1.0126	42.3441	0.01348
						42.3307	1.01289	42.3307	0.01398
						42.3172	1.01288	42.3172	0.01347
						42.3148	1.01224	42.3148	0.01342
						42.3013	1.01291	42.3013	0.01365
						42.2879	1.01313	42.2879	0.0136
						42.2744	1.01214	42.2744	0.01354
						42.261	1.01264	42.261	0.01354
						42.2475	1.01232	42.2475	0.01381
						42.2341	1.01227	42.2341	0.01349
						42.2206	1.01245	42.2206	0.01362
						42.2071	1.0122	42.2071	0.01388
						42.2047	1.01203	42.2047	0.01402
						42.1912	1.01251	42.1912	0.01368
						42.1778	1.01295	42.1778	0.01395
						42.1643	1.01203	42.1643	0.01388
						42.1509	1.01274	42.1509	0.01383
						42.1374	1.01286	42.1374	0.01369
						42.124	1.01228	42.124	0.01389
						42.1105	1.01152	42.1105	0.01376
						42.0971	1.0118	42.0971	0.01386
						42.0946	1.01242	42.0946	0.01375
						42.0812	1.01242	42.0812	0.01367
						42.0677	1.01161	42.0677	0.01365
						42.0543	1.01236	42.0543	0.01371
						42.0408	1.0121	42.0408	0.01354
						42.0274	1.01229	42.0274	0.01382
						42.0139	1.01242	42.0139	0.01384
						42.0005	1.01165	42.0005	0.01386
						41.987	1.01286	41.987	0.01383
						41.9845	1.01207	41.9845	0.01386
						41.9711	1.01233	41.9711	0.01365
						41.9577	1.0124	41.9577	0.01372
						41.9442	1.01238	41.9442	0.01375
						41.9307	1.01147	41.9307	0.01342
						41.9173	1.01225	41.9173	0.01379
						41.9038	1.01275	41.9038	0.01372
						41.8904	1.01232	41.8904	0.0135
						41.8769	1.01152	41.8769	0.01357
						41.8745	1.01221	41.8745	0.01383
						41.861	1.01255	41.861	0.01382
						41.8476	1.01204	41.8476	0.01365
						41.8341	1.01179	41.8341	0.01364
						41.8207	1.01248	41.8207	0.01358
						41.8072	1.01164	41.8072	0.01385
						41.7938	1.01182	41.7938	0.01353
						41.7803	1.01211	41.7803	0.01359
						41.7668	1.01254	41.7668	0.01387
						41.7644	1.01209	41.7644	0.01378
						41.751	1.01182	41.751	0.01387
						41.7375	1.0118	41.7375	0.01402
						41.724	1.01187	41.724	0.01381
						41.7106	1.01188	41.7106	0.01371
						41.6971	1.01227	41.6971	0.01367
						41.6837	1.01181	41.6837	0.01377
						41.6702	1.01242	41.6702	0.01367
						41.6568	1.01169	41.6568	0.01371
						41.6543	1.01237	41.6543	0.01369
						41.6409	1.01185	41.6409	0.01376
						41.6274	1.01234	41.6274	0.01393
						41.614	1.01245	41.614	0.01373
						41.6005	1.01185	41.6005	0.01391
						41.5871	1.01239	41.5871	0.01391
						41.5736	1.01199	41.5736	0.01416
						41.5602	1.01217	41.5602	0.01397
						41.5467	1.01304	41.5467	0.01386
						41.5443	1.01262	41.5443	0.0137
						41.5308	1.01262	41.5308	0.0135
						41.5174	1.01223	41.5174	0.01352
						41.5039	1.01204	41.5039	0.01383
						41.4904	1.01202	41.4904	0.01366
						41.477	1.01219	41.477	0.01382
						41.4635	1.01201	41.4635	0.01358
						41.4501	1.01158	41.4501	0.0136
						41.4366	1.01198	41.4366	0.0136
						41.4232	1.01215	41.4232	0.01371
						41.422	1.01189	41.422	0.01351
						41.4085	1.01158	41.4085	0.01365
						41.395	1.01208	41.395	0.01402
						41.3816	1.01203	41.3816	0.01421
						41.3681	1.01196	41.3681	0.01349
						41.3547	1.01174	41.3547	0.0139
						41.3412	1.01192	41.3412	0.01383
						41.3278	1.01128	41.3278	0.01362
						41.3143	1.0115	41.3143	0.01392
						41.3119	1.01169	41.3119	0.01388
						41.2984	1.01169	41.2984	0.01335
						41.285	1.01177	41.285	0.01344
						41.2715	1.01162	41.2715	0.01352
						41.2581	1.01105	41.2581	0.01403
						41.2446	1.01201	41.2446	0.01384
						41.2312	1.01181	41.2312	0.01373
						41.2177	1.01246	41.2177	0.01358
						41.2043	1.01202	41.2043	0.01362
						41.2018	1.0124	41.2018	0.01374
						41.1883	1.01176	41.1883	0.01406
						41.1749	1.01245	41.1749	0.01361
						41.1614	1.01127	41.1614	0.01397
						41.148	1.01173	41.148	0.01351
						41.1345	1.01208	41.1345	0.01361
						41.1211	1.01159	41.1211	0.014
						41.1076	1.01223	41.1076	0.01355
						41.0942	1.0117	41.0942	0.01351
						41.0917	1.01269	41.0917	0.01381
						41.0783	1.01174	41.0783	0.01367
						41.0648	1.01256	41.0648	0.01376
						41.0514	1.01197	41.0514	0.01352
						41.0379	1.01098	41.0379	0.01371
						41.0245	1.01229	41.0245	0.01343
						41.011	1.01153	41.011	0.01381
						40.9976	1.01224	40.9976	0.01371
						40.9841	1.01151	40.9841	0.01356
						40.9817	1.01225	40.9817	0.01375
						40.9682	1.01254	40.9682	0.01368
						40.9547	1.01181	40.9547	0.01378
						40.9413	1.01178	40.9413	0.01401
						40.9278	1.01173	40.9278	0.01365
						40.9144	1.01219	40.9144	0.01352
						40.9009	1.01188	40.9009	0.01374
						40.8875	1.01181	40.8875	0.01355
						40.874	1.0119	40.874	0.01384
						40.8716	1.0117	40.8716	0.01364
						40.8581	1.01207	40.8581	0.01395
						40.8447	1.0119	40.8447	0.01383
						40.8312	1.01179	40.8312	0.01381
						40.8178	1.012	40.8178	0.01339
						40.8043	1.01137	40.8043	0.0137
						40.7909	1.01203	40.7909	0.01376
						40.7774	1.01115	40.7774	0.01382
						40.764	1.01193	40.764	0.01381
						40.7615	1.01174	40.7615	0.01391
						40.7481	1.01254	40.7481	0.01331
						40.7346	1.01208	40.7346	0.01372
						40.7212	1.01193	40.7212	0.01378
						40.7077	1.01178	40.7077	0.0137
						40.6942	1.01166	40.6942	0.01365
						40.6808	1.0126	40.6808	0.01377
						40.6673	1.01218	40.6673	0.01365
						40.6539	1.01172	40.6539	0.01391
						40.6514	1.0118	40.6514	0.01379
						40.638	1.01155	40.638	0.01381
						40.6245	1.0118	40.6245	0.01372
						40.6111	1.01215	40.6111	0.01355
						40.5976	1.01224	40.5976	0.01363
						40.5842	1.01185	40.5842	0.01368
[truncated: 6,589 more rows]

## Sheet: Fig. 3
	Figure 3a										Figure 3b					Figure 3c						Figure 3d				Figure 3e
	cm-1	InP-OA	200	240	280	340		cm-1	340 with HF		2 theta	InP-OA	InP-ZnSe	InP/ZnSe			without HF		with HF				without HF	with HF		cm-1	HF-treated InP	cm-1	+Zn, 120 oC	cm-1	+Zn, 280 oC	cm-1	InP-OA
	99.8077	0.01427	0.01816	0.0468	0.02227	0.02467		98.1235	0.02968		20	0.24834	0.63886	1.02437			InPOx	ZnSe	InPOx	ZnSe		25	0	0		99.9119	0.00643	99.9119	0.56385	99.9119	1.02559	99.8077	1.01427
	101.736	0.01141	0.01392	0.02842	0.00666	0.01005		100.052	0.01239		20.02	0.23262	0.65839	1.02		25	0.3941	0.03503	0.3941	0.03503		200	-0.00151	-0.00151		101.84	0.06232	101.84	0.5663	101.84	1.02126	101.736	1.01141
	103.665	0.03743	0.03007	0.01784	0.0095	0.02194		101.98	0.01198		20.04	0.24172	0.6452	1.0625		200	0.36364	0.02895	0.31978	0.04657		240	-0.00151	-0.00301		103.769	0.10209	103.769	0.56299	103.769	1.06086	103.665	1.03743
	105.593	0.04737	0.03142	0.03962	0.02484	0.03738		103.909	0.00962		20.06	0.24089	0.66473	1.0325		220	0.34756	0.02598	0.1411	0.0543		260	-0.00301	-0.00449		105.697	0.04739	105.697	0.62062	105.697	1.0376	105.593	1.04737
	107.522	0.03384	0.02286	0.02678	0.01964	0.03438		105.837	0.01382		20.08	0.24752	0.67687	1.05812		240	0.20383	0.03586	0.07356	0.14506		280	-0.00301	-0.00449		107.626	0.05981	107.626	0.64095	107.626	1.03542	107.522	1.03384
	109.45	0.04739	0.01089	0.00858	0.00917	0.0252		107.766	0.02863		20.1	0.2202	0.64784	1.03		260	0.11154	0.0883	0.08007	0.17225		340	-0.00449	-0.00615		109.554	0.11525	109.554	0.60706	109.554	1.0582	109.45	1.04739
	111.379	0.03825	0.00583	0.03504	0.01765	0.02898		109.694	0.02124		20.12	0.22682	0.64625	1.02938		280	0.05148	0.15778	0.09893	0.20888						111.483	0.07686	111.483	0.52446	111.483	1.02797	111.379	1.03825
	113.307	0.021	0.01886	0.02461	0.01359	0.02219		111.623	0.00216		20.14	0.23344	0.67054	1.0275		340	0.09737	0.15394	0.06616	0.36223						113.411	0.05451	113.411	0.56386	113.411	1.07652	113.307	1.021
	115.235	0.02674	0.02266	0.02547	0.01111	0.01866		113.551	0.00149		20.16	0.27401	0.65839	1.0175												115.34	0.02965	115.34	0.60204	115.34	1.10121	115.235	1.02674
	117.164	0.01989	0.0116	0.04458	0.01492	0.02269		115.48	0.03914		20.18	0.23758	0.65417	1.05563												117.268	0	117.268	0.55026	117.268	1.07138	117.164	1.01989
	119.092	0.03027	0.01069	0.02647	0.01408	0.02252		117.408	0.02416		20.2	0.24752	0.67423	1.04438												119.197	0.02497	119.197	0.61667	119.197	1.08997	119.092	1.03027
	121.021	0.04662	0.01581	0.01605	0.03028	0.03405		119.337	0.01738		20.22	0.25	0.64097	1.04813												121.125	0.0484	121.125	0.5726	121.125	1.11027	121.021	1.04662
	122.949	0.03291	0.03071	0.01263	0.03616	0.02964		121.265	0.06411		20.24	0.22765	0.66103	1.04063												123.053	0.06417	123.053	0.53553	123.053	1.12224	122.949	1.03291
	124.878	0.05553	0.05502	0.00851	0.01736	0.00125		123.194	0.02216		20.26	0.24421	0.68268	1.03438												124.982	0.07463	124.982	0.64695	124.982	1.12788	124.878	1.05553
	126.806	0.08699	0.06994	0.03014	0.03072	0.03052		125.122	0.00591		20.28	0.25911	0.65259	1.05563												126.91	0.04291	126.91	0.6165	126.91	1.13994	126.806	1.08699
	128.735	0.1117	0.09342	0.04633	0.04152	0.05164		127.05	0.02712		20.3	0.24089	0.64784	1.0375												128.839	0.05059	128.839	0.55591	128.839	1.15865	128.735	1.1117
	130.663	0.17288	0.12534	0.04688	0.0338	0.04089		128.979	0.01527		20.32	0.24172	0.66684	1.04875												130.767	0.08839	130.767	0.51788	130.767	1.16989	130.663	1.17288
	132.592	0.21193	0.14852	0.04563	0.01306	0.02088		130.907	0.01712		20.34	0.22517	0.65523	1.06												132.696	0.07389	132.696	0.64518	132.696	1.16484	132.592	1.21193
	134.52	0.22499	0.18365	0.06289	0.01564	0.02468		132.836	0.0366		20.36	0.23924	0.66895	1.04063												134.624	0.04074	134.624	0.63133	134.624	1.13741	134.52	1.22499
	136.449	0.23777	0.21736	0.0821	0.02752	0.04183		134.764	0.06344		20.38	0.23179	0.66631	1.01687												136.553	0.03533	136.553	0.53252	136.553	1.14682	136.449	1.23777
	138.377	0.28514	0.24406	0.09566	0.0344	0.05982		136.693	0.00596		20.4	0.21606	0.66209	1.03562												138.481	0.07223	138.481	0.64504	138.481	1.21223	138.377	1.28514
	140.305	0.32421	0.28225	0.12423	0.0326	0.07541		138.621	0.01572		20.42	0.24007	0.64784	1.04												140.41	0.04486	140.41	0.51709	140.41	1.19667	140.305	1.32421
	142.234	0.34039	0.30876	0.13964	0.02983	0.07854		140.55	0.05723		20.44	0.22848	0.63358	1.03313												142.338	0.05391	142.338	0.57213	142.338	1.20147	142.234	1.34039
	144.162	0.36032	0.31789	0.14965	0.03439	0.07395		142.478	0.03157		20.46	0.28063	0.6452	1.025												144.267	0.09586	144.267	0.66163	144.267	1.22519	144.162	1.36032
	146.091	0.38532	0.32538	0.17919	0.04938	0.07866		144.407	0.04081		20.48	0.23179	0.66526	1.02125												146.195	0.08924	146.195	0.5	146.195	1.19325	146.091	1.38532
	148.019	0.3941	0.36364	0.20383	0.05148	0.09737		146.335	0.06616		20.5	0.25828	0.66209	1.02062												148.124	0.05277	148.124	0.56141	148.124	1.19561	148.019	1.3941
	149.948	0.3816	0.37068	0.21744	0.06196	0.11405		148.264	0.08041		20.52	0.25579	0.66209	1.03												150.052	0.03981	150.052	0.61817	150.052	1.21101	149.948	1.3816
	151.876	0.366	0.33401	0.21428	0.07772	0.11342		150.192	0.04104		20.54	0.21772	0.62619	1.04188												151.981	0.0919	151.981	0.54116	151.981	1.21854	151.876	1.366
	153.805	0.35232	0.32702	0.18739	0.05844	0.07549		152.12	0.04562		20.56	0.25579	0.67107	1.00625												153.909	0.16713	153.909	0.58239	153.909	1.2177	153.805	1.35232
	155.733	0.32636	0.31154	0.18267	0.06977	0.0867		154.049	0.06292		20.58	0.25911	0.65681	1.0575												155.838	0.13866	155.838	0.56248	155.838	1.19557	155.733	1.32636
	157.662	0.2761	0.26463	0.1746	0.07851	0.10571		155.977	0.04608		20.6	0.21606	0.67107	1.05												157.766	0.06029	157.766	0.54357	157.766	1.16731	157.662	1.2761
	159.59	0.22885	0.1955	0.13597	0.046	0.07656		157.906	0.03767		20.62	0.21109	0.651	1.03438												159.694	0.03544	159.694	0.64377	159.694	1.16489	159.59	1.22885
	161.519	0.1954	0.13826	0.10943	0.03028	0.06747		159.834	0.01651		20.64	0.21606	0.64256	1.0625												161.623	0.03175	161.623	0.55539	161.623	1.17989	161.519	1.1954
	163.447	0.16793	0.10315	0.10199	0.02894	0.06605		161.763	0.00175		20.66	0.2202	0.67212	1.03125												163.551	0.06397	163.551	0.5287	163.551	1.15888	163.447	1.16793
	165.376	0.11891	0.07399	0.09864	0.02922	0.05854		163.691	0.03635		20.68	0.23179	0.63886	1.04875												165.48	0.0964	165.48	0.6349	165.48	1.1121	165.376	1.11891
	167.304	0.09026	0.03275	0.07315	0.0169	0.03623		165.62	0.03435		20.7	0.22599	0.6378	1.04063												167.408	0.05322	167.408	0.57406	167.408	1.10918	167.304	1.09026
	169.232	0.0827	0.01779	0.04179	0.01416	0.0215		167.548	0.01979		20.72	0.21275	0.65153	1.03625												169.337	0.06259	169.337	0.55062	169.337	1.11762	169.232	1.0827
	171.161	0.06168	0.02019	0.02088	0.01534	0.01933		169.477	0.01068		20.74	0.25	0.65576	1.035												171.265	0.07733	171.265	0.54838	171.265	1.10534	171.161	1.06168
	173.089	0.05878	0.02454	0.01855	0.01485	0.02441		171.405	0.01507		20.76	0.23758	0.63992	1.01875												173.194	0.03671	173.194	0.57487	173.194	1.05674	173.089	1.05878
	175.018	0.053	0.01148	0.02569	0.01284	0.02066		173.334	0.01984		20.78	0.23924	0.66579	1.01875												175.122	0.04314	175.122	0.60378	175.122	1.05049	175.018	1.053
	176.946	0.03652	0.0168	0.03448	0.02089	0.029		175.262	0.02075		20.8	0.21026	0.66579	1.02188												177.051	0.06007	177.051	0.59756	177.051	1.04393	176.946	1.03652
	178.875	0.01386	0.02704	0.03691	0.02829	0.03724		177.191	0.01845		20.82	0.22599	0.65259	1.03688												178.979	0.06255	178.979	0.54995	178.979	1.02936	178.875	1.01386
	180.803	0.01771	0.02368	0.03538	0.02639	0.03143		179.119	0.0098		20.84	0.18046	0.65153	1.01375												180.907	0.04573	180.907	0.52513	180.907	1.02526	180.803	1.01771
	182.732	0.02945	0.02221	0.04151	0.051	0.05824		181.048	0.032		20.86	0.19785	0.64836	1.025												182.836	0.05317	182.836	0.60484	182.836	1.03409	182.732	1.02945
	184.66	0.02278	0.02188	0.04786	0.0676	0.06457		182.976	0.07342		20.88	0.25579	0.6774	1.03125												184.764	0.06204	184.764	0.70336	184.764	1.0419	184.66	1.02278
	186.589	0.02643	0.01744	0.04864	0.0675	0.05044		184.905	0.00892		20.9	0.22434	0.64308	1.03438												186.693	0.05018	186.693	0.59179	186.693	1.03481	186.589	1.02643
	188.517	0.01971	0	0.03956	0.07076	0.07511		186.833	0.00113		20.92	0.26904	0.65681	1.03625												188.621	0.03905	188.621	0.6069	188.621	1.02749	188.517	1.01971
	190.446	0.00982	0.00448	0.03687	0.08276	0.08755		188.761	0.02002		20.94	0.22765	0.63992	1.04												190.55	0.06199	190.55	0.66541	190.55	1.03228	190.446	1.00982
	192.374	0.02833	0.01989	0.04043	0.09589	0.08925		190.69	0.01178		20.96	0.23096	0.64836	1.0375												192.478	0.0886	192.478	0.67004	192.478	1.03902	192.374	1.02833
	194.303	0.05339	0.02701	0.03942	0.10097	0.09397		192.618	0.0308		20.98	0.22682	0.6415	1.0325												194.407	0.07192	194.407	0.58615	194.407	1.05289	194.303	1.05339
	196.231	0.04918	0.03608	0.018	0.10584	0.10294		194.547	0.09352		21	0.21854	0.66103	1.03313												196.335	0.09502	196.335	0.57028	196.335	1.01824	196.231	1.04918
	198.16	0.01713	0.02481	0.01978	0.11479	0.11353		196.475	0.16192		21.02	0.2053	0.66579	1.01875												198.264	0.10925	198.264	0.5445	198.264	1.01353	198.16	1.01713
	200.088	0.03434	0.01019	0.03581	0.12628	0.11956		198.404	0.15177		21.04	0.2351	0.66156	1.01875												200.192	0.10081	200.192	0.52506	200.192	1.03985	200.088	1.03434
	202.016	0.02278	0.01796	0.02392	0.1293	0.10719		200.332	0.14697		21.06	0.23013	0.65048	1.0375
	203.945	0.0082	0.03061	0.0404	0.14268	0.12698		202.261	0.17812		21.08	0.2293	0.64625	1.0475
	205.873	0.0334	0.03205	0.0612	0.1579	0.15355		204.189	0.23763		21.1	0.22517	0.64678	1.01375
	207.802	0.00497	0.02118	0.06403	0.16687	0.161		206.118	0.28469		21.12	0.23758	0.65153	1.02062
	209.73	0.01338	0.01314	0.05363	0.16976	0.15108		208.046	0.29954		21.14	0.22103	0.63464	1.03562
	211.659	0.06512	0.01824	0.04119	0.16171	0.14798		209.975	0.30484		21.16	0.22599	0.64995	1.035
	213.587	0.03503	0.02895	0.03586	0.15778	0.15394		211.903	0.33154		21.18	0.21523	0.64256	1.02688
	215.516	0.03076	0.02893	0.04147	0.16852	0.16131		213.832	0.36223		21.2	0.25166	0.651	1.03625
	217.444	0.04478	0.0214	0.04324	0.15989	0.15105		215.76	0.36093		21.22	0.23013	0.62724	1.03937
	219.373	0.03967	0.01987	0.05074	0.15837	0.14648		217.688	0.34258		21.24	0.21606	0.63305	1.03688
	221.301	0.00756	0.0206	0.05869	0.16479	0.15141		219.617	0.34708		21.26	0.23096	0.63992	1.01125
	223.23	0.01644	0.01489	0.05686	0.16454	0.15672		221.545	0.36406		21.28	0.23593	0.66103	1.01
	225.158	0.03905	0.0284	0.05497	0.17215	0.1634		223.474	0.37464		21.3	0.22848	0.65417	1.02188
	227.087	0.0202	0.02967	0.05144	0.17294	0.16538		225.402	0.37223		21.32	0.19288	0.65998	1.01813
	229.015	0.02166	0.00932	0.04907	0.15984	0.15882		227.331	0.36472		21.34	0.25911	0.66315	1.00937
	230.944	0.02632	0.02165	0.06078	0.15415	0.15215		229.259	0.36139		21.36	0.24255	0.65206	1.0225
	232.872	0.02235	0.02303	0.0572	0.15765	0.13829		231.188	0.36574		21.38	0.1904	0.66367	1.0425
	234.8	0.01018	0.01761	0.04963	0.1545	0.12513		233.116	0.37035		21.4	0.23593	0.62883	1.03125
	236.729	0.01989	0.01525	0.05254	0.13171	0.11962		235.045	0.34398		21.42	0.22103	0.65787	1.025
	238.657	0.02709	0.00978	0.05536	0.10368	0.10783		236.973	0.31738		21.44	0.21689	0.67635	1.04625
	240.586	0.01544	0.01717	0.05183	0.08662	0.08887		238.902	0.3127		21.46	0.2144	0.65523	1.02875
	242.514	0.02572	0.02462	0.03886	0.08402	0.07584		240.83	0.33697		21.48	0.21192	0.67318	1.03063
	244.443	0.02767	0.01945	0.02778	0.09059	0.08633		242.758	0.35978		21.5	0.22434	0.66684	1.03125
	246.371	0.02	0.02595	0.04215	0.08468	0.0815		244.687	0.32846		21.52	0.19536	0.65153	1.02812
	248.3	0.01392	0.03075	0.04777	0.07143	0.06479		246.615	0.24173		21.54	0.20613	0.66473	1.02188
	250.228	0.02293	0.02063	0.02558	0.05401	0.04405		248.544	0.18918		21.56	0.22434	0.62777	1.03125
	252.157	0.02242	0.01615	0.01746	0.04278	0.04288		250.472	0.15116		21.58	0.22434	0.65681	1.01813
	254.085	0.01774	0.02115	0.03246	0.03714	0.03444		252.401	0.11505		21.6	0.21689	0.65153	1.02812
	256.014	0.02954	0.02114	0.03539	0.0243	0.02333		254.329	0.07493		21.62	0.23179	0.6415	1.035
	257.942	0.02428	0.01267	0.01186	0.00306	0.02079		256.258	0.06972		21.64	0.24255	0.66579	1.05375
	259.87	0.01531	0.01972	0.03064	0.00988	0.02001		258.186	0.06691		21.66	0.26738	0.65206	1.03875
	261.799	0.01905	0.03398	0.03221	0.01111	0.01526		260.115	0.05438		21.68	0.22268	0.67212	1.00625
	263.727	0.02068	0.04046	0.01996	0.00869	0.0124		262.043	0.03948		21.7	0.21192	0.65892	1.03375
	265.656	0.03322	0.03606	0.04039	0.02682	0.02508		263.972	0.01617		21.72	0.20364	0.65628	1.025
	267.584	0.04302	0.03275	0.03123	0.01337	0.03165		265.9	0.01291		21.74	0.25248	0.66156	1.02563
	269.513	0.0354	0.02359	0.02287	0.00354	0.03179		267.829	0.02774		21.76	0.20861	0.64731	1.01563
	271.441	0.05123	0.01362	0.02745	0.00962	0.02925		269.757	0.0069		21.78	0.22765	0.66103	1.02938
	273.37	0.06966	0.03864	0.02935	0.01402	0.03638		271.685	0.023		21.8	0.23262	0.64467	1.02688
	275.298	0.08131	0.06571	0.0339	0.02259	0.03741		273.614	0.03556		21.82	0.25248	0.66843	1.02125
	277.227	0.09183	0.0874	0.03851	0.02243	0.02545		275.542	0.01144		21.84	0.24007	0.65153	1.03375
	279.155	0.08773	0.10441	0.0404	0.01157	0.0102		277.471	0.02708		21.86	0.24669	0.65681	1.02938
	281.084	0.10532	0.12339	0.04759	0.02336	0.03729		279.399	0.02503		21.88	0.22848	0.66631	1.04063
	283.012	0.15111	0.14183	0.0612	0.02052	0.04159		281.328	0.01104		21.9	0.23096	0.64414	1.02812
	284.94	0.18478	0.17068	0.07802	0.00952	0.02196		283.256	0.01883		21.92	0.21523	0.67159	1.02313
	286.869	0.20396	0.21064	0.0905	0.01464	0.0098		285.185	0.02334		21.94	0.24007	0.64467	1.02563
	288.798	0.24194	0.22865	0.11568	0.02163	0.01624		287.113	0.01901		21.96	0.22103	0.65998	1.02875
	290.726	0.30952	0.26039	0.1387	0.03423	0.02387		289.042	0.01552		21.98	0.21358	0.66209	1.01188
	292.654	0.3428	0.30714	0.15706	0.04891	0.02571		290.97	0.02154		22	0.23096	0.64942	1.02938
	294.583	0.37364	0.34348	0.18146	0.05549	0.02538		292.899	0.00908		22.02	0.23841	0.66156	1.01563
	296.511	0.41359	0.37099	0.19977	0.06261	0.04048		294.827	0.00651		22.04	0.25248	0.66262	1.04813
	298.44	0.459	0.42339	0.23528	0.07196	0.05744		296.756	0.0227		22.06	0.25579	0.6547	1.02313
	300.368	0.48456	0.49827	0.29217	0.09319	0.07567		298.684	0.0055		22.08	0.24834	0.66737	1.00937
	302.297	0.52216	0.54379	0.34093	0.14761	0.12799		300.613	0.00941		22.1	0.21523	0.66156	1.02313
	304.225	0.57581	0.59025	0.39757	0.21239	0.17165		302.541	0.03696		22.12	0.21854	0.65206	1.02062
	306.154	0.62492	0.62906	0.45811	0.27985	0.22014		304.469	0.07238		22.14	0.2293	0.65734	1.02313
	308.082	0.64107	0.64332	0.51169	0.34587	0.29639		306.398	0.09917		22.16	0.2144	0.66473	1.04687
	310.011	0.65671	0.66467	0.56582	0.42395	0.38157		308.326	0.1606		22.18	0.24752	0.64995	1.02812
	311.939	0.68431	0.6927	0.58343	0.48026	0.43422		310.255	0.2552		22.2	0.1846	0.65259	1.02938
	313.868	0.67721	0.72798	0.58662	0.50785	0.45876		312.183	0.35059		22.22	0.19205	0.67529	1.02313
	315.796	0.66892	0.75961	0.60938	0.50818	0.47175		314.112	0.42479		22.24	0.20447	0.65364	1.03688
	317.724	0.6674	0.74785	0.61547	0.5073	0.47298		316.04	0.46496		22.26	0.23344	0.67529	1.02625
	319.653	0.67212	0.72609	0.60879	0.48616	0.44773		317.969	0.49555		22.28	0.22268	0.67582	1.015
	321.581	0.67694	0.72465	0.60711	0.46271	0.41789		319.897	0.56657		22.3	0.22103	0.68638	1.0275
	323.51	0.69915	0.73476	0.62304	0.48113	0.42684		321.826	0.60548		22.32	0.23924	0.6679	1.03187
	325.438	0.72867	0.75419	0.63353	0.49237	0.42779		323.754	0.61038		22.34	0.24172	0.65892	1.01188
	327.367	0.73443	0.76513	0.6329	0.50538	0.43879		325.683	0.61667		22.36	0.25579	0.65523	1.03625
	329.295	0.79056	0.76393	0.62931	0.53027	0.47349		327.611	0.63788		22.38	0.21689	0.67582	1.01312
	331.224	0.85154	0.80518	0.67112	0.56649	0.51166		329.539	0.64344		22.4	0.21689	0.67635	1.01375
	333.152	0.89444	0.85458	0.72131	0.60651	0.52762		331.468	0.63433		22.42	0.19371	0.67159	1.02188
	335.081	0.96243	0.90371	0.77516	0.64307	0.55436		333.396	0.62834		22.44	0.23675	0.64097	1.03937
	337.009	0.9737	0.95149	0.83767	0.67698	0.61742		335.325	0.65304		22.46	0.20033	0.67635	1.03438
	338.938	0.97683	0.96862	0.89473	0.74416	0.67608		337.253	0.69007		22.48	0.24172	0.65417	1.02938
	340.866	1	0.98979	0.96442	0.8478	0.7694		339.182	0.7287		22.5	0.24338	0.66262	1.03625
	342.795	0.96007	1	1	0.94946	0.88515		341.11	0.77445		22.52	0.25414	0.68163	1.0175
	344.723	0.90389	0.97002	0.9519	1	0.9746		343.039	0.82062		22.54	0.25911	0.6452	1.03063
	346.651	0.84753	0.90794	0.88802	0.99937	1		344.967	0.88623		22.56	0.21026	0.6679	1.02688
	348.58	0.78422	0.84682	0.8197	0.932	0.95482		346.896	0.96328		22.58	0.24834	0.65523	1.01312
	350.508	0.72238	0.78082	0.73891	0.79067	0.82445		348.824	1		22.6	0.21854	0.69377	1.00875
	352.437	0.65653	0.67896	0.63301	0.60477	0.61451		350.753	0.97838		22.62	0.23593	0.66631	1.02
	354.365	0.59029	0.6085	0.5414	0.43214	0.44586		352.681	0.85311		22.64	0.21689	0.66684	1.02938
	356.294	0.52215	0.54688	0.46407	0.30516	0.32708		354.61	0.63447		22.66	0.23013	0.67265	1.04063
	358.222	0.48242	0.47727	0.39611	0.22312	0.23728		356.538	0.5035		22.68	0.26242	0.67476	1.02563
	360.151	0.42375	0.42483	0.34739	0.17302	0.17371		358.466	0.38498		22.7	0.23096	0.67687	1.02688
	362.079	0.34557	0.35396	0.30887	0.14507	0.13137		360.395	0.26331		22.72	0.22517	0.67793	1.03875
	364.008	0.30304	0.29391	0.26545	0.11691	0.10143		362.323	0.15852		22.74	0.23344	0.67423	1.03438
	365.936	0.27489	0.26172	0.21283	0.07799	0.07649		364.252	0.09783		22.76	0.24172	0.66843	1.02625
	367.865	0.24519	0.21282	0.18682	0.06212	0.06789		366.18	0.05659		22.78	0.22268	0.65628	1.02437
	369.793	0.2082	0.17863	0.16772	0.05365	0.05638		368.109	0.03445		22.8	0.24255	0.66473	1.03313
	371.721	0.16404	0.1609	0.14831	0.04561	0.04442		370.037	0.03441		22.82	0.22599	0.69166	1.03625
	373.65	0.11577	0.13684	0.12359	0.03307	0.03801		371.966	0.01019		22.84	0.24669	0.66473	1.03625
	375.579	0.09102	0.09395	0.11134	0.03302	0.02798		373.894	0.0104		22.86	0.27732	0.66948	1.01312
	377.507	0.09859	0.05649	0.09152	0.02061	0.01175		375.823	0.02988		22.88	0.24834	0.67476	1.0425
	379.435	0.09681	0.03936	0.06606	0.00729	0.00665		377.751	0.01112		22.9	0.2649	0.67951	1.02875
	381.364	0.06907	0.04618	0.04866	0.02182	0.03453		379.68	0.01952		22.92	0.23344	0.67582	1.0225
	383.292	0.03285	0.03338	0.02967	0.01265	0.01152		381.608	0.02308		22.94	0.21606	0.65523	1.01438
	385.221	0.02292	0.01989	0.02392	0.00937	0.00539		383.537	0.00941		22.96	0.24421	0.68532	1.015
	387.149	0.01383	0.01864	0.03161	0.01864	0.02917		385.465	0.02036		22.98	0.24586	0.67899	1.0475
	389.078	0.01117	0.02897	0.04087	0.01472	0.01849		387.394	0.03542		23	0.24421	0.68427	1.04375
	391.006	0.01924	0.01274	0.02329	0.01046	0.01404		389.322	0.03056		23.02	0.25993	0.68268	1.02938
	392.935	0.047	0.0024	0.01156	0.00979	0.01679		391.25	0.00914		23.04	0.20695	0.69377	1.02188
	394.863	0.02123	0.01583	0.02465	0.01181	0.02279		393.179	0.04391		23.06	0.28228	0.67582	1.04125
	396.792	0.01306	0.0258	0.034	0.01361	0.02972		395.107	0.03259		23.08	0.25083	0.68796	1.03375
	398.72	0.03591	0.02777	0.0314	0.02065	0.03003		397.036	0.00624		23.1	0.25911	0.68638	1.04438
	400.649	0.01747	0.02341	0.01656	0.02502	0.02526		398.964	0.0171		23.12	0.22682	0.65681	1.03187
								400.893	0.03616		23.14	0.27566	0.68585	1.02875
											23.16	0.27815	0.68902	1.01
											23.18	0.28063	0.6906	1.03125
											23.2	0.23593	0.69852	1.03688
											23.22	0.25166	0.72439	1.02
											23.24	0.2707	0.69694	1.0275
											23.26	0.22517	0.71225	1.0425
											23.28	0.27235	0.69641	1.02563
											23.3	0.26987	0.69905	1.0375
											23.32	0.2707	0.70011	1.035
											23.34	0.2856	0.6943	1.03438
											23.36	0.26573	0.71753	1.01188
											23.38	0.28146	0.70908	1.04438
											23.4	0.27152	0.74023	1.0425
											23.42	0.28228	0.70908	1.05938
											23.44	0.3005	0.7265	1.03063
											23.46	0.29056	0.70222	1.04125
											23.48	0.27318	0.71542	1.0425
											23.5	0.26738	0.72862	1.05
											23.52	0.27152	0.72703	1.04687
											23.54	0.32368	0.72809	1.02437
											23.56	0.27318	0.71383	1.02938
											23.58	0.28228	0.71753	1.01625
											23.6	0.28477	0.72967	1.04063
											23.62	0.30215	0.75238	1.0525
											23.64	0.30381	0.72598	1.03438
											23.66	0.31705	0.73073	1.02563
											23.68	0.29387	0.717	1.02563
											23.7	0.33775	0.74815	1.04375
											23.72	0.30629	0.75924	1.04563
											23.74	0.27815	0.76927	1.02938
											23.76	0.27815	0.74076	1.06688
											23.78	0.31126	0.72492	1.04375
											23.8	0.32781	0.76927	1.06875
											23.82	0.32864	0.74657	1.0525
											23.84	0.32616	0.77033	1.05688
											23.86	0.31374	0.78247	1.05188
											23.88	0.31291	0.77772	1.03
											23.9	0.34437	0.77402	1.07875
											23.92	0.32947	0.79092	1.0475
											23.94	0.33444	0.79356	1.05625
											23.96	0.2947	0.80729	1.05875
											23.98	0.30464	0.79725	1.06063
											24	0.33195	0.77825	1.04938
											24.02	0.32285	0.7962	1.08062
											24.04	0.33609	0.80148	1.07188
											24.06	0.32119	0.83949	1.065
											24.08	0.3452	0.81679	1.04438
											24.1	0.33444	0.80993	1.07687
											24.12	0.39404	0.81996	1.09375
											24.14	0.38576	0.81415	1.08563
											24.16	0.39901	0.80201	1.06875
											24.18	0.36175	0.81468	1.06937
											24.2	0.39321	0.84847	1.08938
											24.22	0.36921	0.87592	1.07625
											24.24	0.34189	0.87328	1.10312
											24.26	0.39073	0.86959	1.07625
											24.28	0.37748	0.83844	1.09063
											24.3	0.43212	0.849	1.1
											24.32	0.41225	0.84847	1.08437
											24.34	0.38245	0.86378	1.09375
											24.36	0.40977	0.86748	1.10438
											24.38	0.42964	0.87909	1.10375
											24.4	0.43709	0.91763	1.105
											24.42	0.42219	0.88807	1.12
											24.44	0.43543	0.91763	1.14
											24.46	0.46026	0.90496	1.12
											24.48	0.45033	0.8981	1.11875
											24.5	0.48013	0.91341	1.11375
											24.52	0.4495	0.91552	1.11062
											24.54	0.48096	0.9245	1.1075
											24.56	0.46523	0.93136	1.135
											24.58	0.4851	0.92767	1.13563
											24.6	0.47848	0.96885	1.17563
											24.62	0.48344	0.97202	1.16125
											24.64	0.4644	0.97888	1.15688
											24.66	0.47434	0.98258	1.14437
											24.68	0.46937	1.00528	1.14062
											24.7	0.50166	0.98786	1.15187
											24.72	0.49917	0.99894	1.16938
											24.74	0.51904	0.9831	1.17938
											24.76	0.51821	1.00475	1.17938
											24.78	0.51904	1.03221	1.19188
											24.8	0.55795	1.04963	1.18937
											24.82	0.51904	1.0359	1.19563
											24.84	0.55298	1.01584	1.20938
											24.86	0.5356	1.04224	1.18
											24.88	0.54222	1.07181	1.18625
											24.9	0.5596	1.02534	1.21562
											24.92	0.55795	1.06864	1.2225
											24.94	0.5596	1.0792	1.25063
											24.96	0.57533	1.08765	1.25563
											24.98	0.63162	1.08342	1.2325
											25	0.58195	1.11088	1.25063
											25.02	0.58692	1.11721	1.25063
											25.04	0.66225	1.1378	1.235
											25.06	0.63907	1.12038	1.225
											25.08	0.59768	1.1151	1.25563
											25.1	0.62583	1.13675	1.27438
											25.12	0.64487	1.16367	1.2425
											25.14	0.63659	1.12144	1.28125
											25.16	0.62086	1.1642	1.2925
											25.18	0.69288	1.18427	1.26375
											25.2	0.69702	1.16526	1.28
											25.22	0.64901	1.19219	1.29625
											25.24	0.67881	1.18268	1.27813
											25.26	0.6904	1.18849	1.2975
											25.28	0.72765	1.20591	1.33
											25.3	0.71192	1.21014	1.30375
											25.32	0.75	1.2434	1.36125
											25.34	0.66474	1.23126	1.32938
											25.36	0.79139	1.22598	1.34
											25.38	0.6995	1.25238	1.35062
											25.4	0.6995	1.27033	1.35437
											25.42	0.77483	1.25449	1.39063
											25.44	0.71772	1.26082	1.37938
											25.46	0.73758	1.2698	1.37625
											25.48	0.78394	1.30253	1.425
											25.5	0.74255	1.32049	1.39
											25.52	0.75083	1.27244	1.37687
											25.54	0.75662	1.29092	1.39688
											25.56	0.82202	1.31204	1.43312
											25.58	0.77401	1.29039	1.41812
											25.6	0.77815	1.32049	1.42187
											25.62	0.82202	1.32471	1.43188
											25.64	0.82616	1.32893	1.46813
											25.66	0.77235	1.32101	1.44313
											25.68	0.81788	1.35322	1.50125
											25.7	0.85017	1.39916	1.45937
											25.72	0.82864	1.36695	1.4775
											25.74	0.87252	1.39071	1.52
											25.76	0.80712	1.38068	1.50812
											25.78	0.8452	1.38015	1.5275
											25.8	0.83278	1.37328	1.56938
											25.82	0.90066	1.41605	1.54
											25.84	0.86341	1.38279	1.5125
											25.86	0.8601	1.39493	1.5325
											25.88	0.91474	1.38173	1.60313
											25.9	0.86755	1.39282	1.56125
											25.92	0.84851	1.41763	1.56563
											25.94	0.91308	1.40707	1.59062
											25.96	0.89321	1.41658	1.62125
											25.98	0.91474	1.43717	1.59812
											26	0.85017	1.37223	1.61875
											26.02	0.91639	1.38965	1.62875
											26.04	0.88162	1.42291	1.60438
											26.06	0.86838	1.49472	1.64063
											26.08	0.90894	1.42555	1.64563
											26.1	0.8957	1.44192	1.65625
											26.12	0.89983	1.41605	1.63
											26.14	0.89818	1.45143	1.66375
											26.16	0.88659	1.47254	1.68938
											26.18	0.9106	1.44298	1.70375
											26.2	0.9197	1.46146	1.71625
											26.22	0.9346	1.42925	1.76938
											26.24	0.92053	1.48469	1.71125
											26.26	0.91308	1.44931	1.705
											26.28	0.89156	1.45512	1.74563
											26.3	0.92301	1.47888	1.68688
											26.32	1	1.45354	1.75813
											26.34	0.89073	1.5	1.7625
											26.36	0.92881	1.4699	1.77
											26.38	0.86589	1.44245	1.7525
											26.4	0.93957	1.43242	1.77313
											26.42	0.93543	1.44931	1.7825
											26.44	0.92632	1.45829	1.8
											26.46	0.91142	1.45618	1.75125
											26.48	0.91225	1.46938	1.78438
											26.5	0.94868	1.46146	1.82563
											26.52	0.89818	1.45618	1.805
											26.54	0.96523	1.45618	1.81438
											26.56	0.89487	1.46621	1.8575
											26.58	0.95033	1.44509	1.82625
											26.6	0.91722	1.47624	1.82438
											26.62	0.92136	1.42978	1.77375
											26.64	0.94205	1.47677	1.85375
											26.66	0.97185	1.42819	1.86875
											26.68	0.91722	1.42872	1.84313
											26.7	0.9048	1.45195	1.8225
											26.72	0.88907	1.45723	1.85813
											26.74	0.91308	1.45195	1.85687
											26.76	0.90066	1.44034	1.89375
											26.78	0.88659	1.42344	1.83812
											26.8	0.875	1.36853	1.8875
											26.82	0.8899	1.41447	1.86062
											26.84	0.90066	1.43981	1.85063
											26.86	0.86921	1.3981	1.9
											26.88	0.90149	1.41447	1.88063
											26.9	0.90066	1.44139	1.82563
											26.92	0.88328	1.42819	1.88438
											26.94	0.87583	1.39282	1.84313
											26.96	0.91474	1.39282	1.88875
											26.98	0.86755	1.34688	1.8375
											27	0.86921	1.37804	1.85438
											27.02	0.85513	1.37328	1.8725
											27.04	0.91639	1.38015	1.83625
											27.06	0.87086	1.35269	1.82438
											27.08	0.84851	1.3622	1.82125
											27.1	0.86589	1.36853	1.80875
											27.12	0.82036	1.32418	1.83125
											27.14	0.85017	1.32101	1.84
											27.16	0.79884	1.33474	1.8375
											27.18	0.80877	1.32629	1.81063
											27.2	0.80712	1.349	1.77
											27.22	0.88328	1.30095	1.76563
											27.24	0.86093	1.29989	1.74313
											27.26	0.79636	1.30676	1.80125
											27.28	0.8005	1.2962	1.81875
											27.3	0.82119	1.28775	1.72187
											27.32	0.8096	1.27561	1.73312
											27.34	0.79553	1.29303	1.74062
											27.36	0.80132	1.28828	1.78187
											27.38	0.79222	1.29831	1.74313
											27.4	0.76159	1.25766	1.75625
											27.42	0.74007	1.24129	1.74313
											27.44	0.77483	1.2038	1.67563
											27.46	0.75414	1.2265	1.70188
											27.48	0.72434	1.22756	1.64375
											27.5	0.74586	1.23284	1.67625
											27.52	0.72517	1.23548	1.63813
											27.54	0.72517	1.21119	1.68062
											27.56	0.70695	1.17423	1.61813
											27.58	0.70778	1.17793	1.64125
											27.6	0.75993	1.17423	1.63813
											27.62	0.69619	1.18004	1.62688
											27.64	0.70033	1.14995	1.57063
											27.66	0.71937	1.14995	1.59625
											27.68	0.69123	1.15312	1.57813
											27.7	0.69868	1.15312	1.55312
											27.72	0.68626	1.1679	1.56188
											27.74	0.68791	1.14203	1.56812
											27.76	0.71523	1.13252	1.53437
											27.78	0.68212	1.12302	1.54813
											27.8	0.67384	1.10032	1.54688
											27.82	0.65811	1.13147	1.48875
											27.84	0.58609	1.10665	1.51375
											27.86	0.61755	1.09187	1.4775
											27.88	0.61672	1.06389	1.48
											27.9	0.64156	1.09873	1.475
											27.92	0.625	1.08025	1.44875
											27.94	0.66474	1.0623	1.45625
											27.96	0.62252	1.04805	1.43813
											27.98	0.64321	1.07233	1.39562
											28	0.56623	1.04805	1.42562
											28.02	0.57947	1.04752	1.42
											28.04	0.55132	1.05808	1.42625
											28.06	0.59685	1.01003	1.40125
											28.08	0.5803	1.05491	1.38437
											28.1	0.53891	1.02482	1.37875
											28.12	0.53477	0.9963	1.38875
											28.14	0.57202	1.0359	1.37
											28.16	0.54636	0.99947	1.325
											28.18	0.55546	0.98574	1.3
											28.2	0.54967	0.99736	1.36625
											28.22	0.53477	0.97518	1.32188
											28.24	0.53974	0.96093	1.315
											28.26	0.50331	0.97782	1.31125
											28.28	0.53394	0.96885	1.3225
											28.3	0.50414	0.95829	1.305
											28.32	0.50745	0.94615	1.2875
											28.34	0.50083	0.93875	1.28813
											28.36	0.52815	0.95671	1.30438
											28.38	0.49089	0.95195	1.2625
											28.4	0.47351	0.94351	1.28625
											28.42	0.50497	0.92503	1.27937
											28.44	0.48262	0.93347	1.2375
											28.46	0.50248	0.92397	1.26625
											28.48	0.48758	0.89335	1.26188
											28.5	0.51159	0.93189	1.225
											28.52	0.48262	0.90444	1.24375
											28.54	0.48013	0.89335	1.22063
											28.56	0.46275	0.91183	1.225
											28.58	0.45861	0.90391	1.2275
											28.6	0.46026	0.8754	1.22625
											28.62	0.44288	0.91394	1.22125
											28.64	0.44702	0.87751	1.22188
											28.66	0.43046	0.88226	1.20563
											28.68	0.46358	0.86431	1.18438
											28.7	0.45447	0.89968	1.20062
											28.72	0.48179	0.87064	1.20375
											28.74	0.45778	0.85375	1.195
											28.76	0.45281	0.84636	1.18063
											28.78	0.47682	0.86431	1.175
											28.8	0.44123	0.86061	1.17313
											28.82	0.42219	0.87856	1.1825
											28.84	0.42136	0.85586	1.16813
											28.86	0.39238	0.85903	1.18
											28.88	0.42467	0.84636	1.17437
											28.9	0.40563	0.83527	1.16188
											28.92	0.42715	0.84952	1.16687
											28.94	0.40811	0.86431	1.16875
											28.96	0.39735	0.84372	1.135
											28.98	0.39652	0.84847	1.13813
											29	0.41225	0.83263	1.14625
											29.02	0.35762	0.84055	1.15875
											29.04	0.37914	0.82841	1.11938
											29.06	0.41556	0.849	1.15187
											29.08	0.39652	0.82841	1.16438
											29.1	0.41887	0.82946	1.1425
											29.12	0.4048	0.83633	1.14062
											29.14	0.40563	0.8226	1.11563
											29.16	0.42384	0.83633	1.12875
											29.18	0.37666	0.80887	1.13063
											29.2	0.41225	0.81257	1.12562
											29.22	0.39652	0.81732	1.1375
											29.24	0.37252	0.81679	1.11437
											29.26	0.39156	0.80993	1.12313
											29.28	0.37914	0.83633	1.125
											29.3	0.4048	0.79092	1.11
											29.32	0.36921	0.82682	1.105
											29.34	0.34685	0.81679	1.1325
											29.36	0.34934	0.80095	1.13625
											29.38	0.36341	0.77878	1.1075
											29.4	0.3957	0.8226	1.1125
											29.42	0.39901	0.83791	1.09187
											29.44	0.37334	0.81204	1.12688
											29.46	0.38742	0.82629	1.11125
											29.48	0.38493	0.81309	1.12063
											29.5	0.35679	0.81943	1.10312
											29.52	0.38825	0.79197	1.115
											29.54	0.37169	0.78458	1.105
											29.56	0.34189	0.77138	1.12187
											29.58	0.41142	0.80517	1.11062
											29.6	0.36921	0.80834	1.0875
											29.62	0.40315	0.79303	1.0975
											29.64	0.35596	0.77402	1.10438
											29.66	0.36341	0.77455	1.09875
											29.68	0.37666	0.80042	1.07438
											29.7	0.33444	0.78036	1.10625
											29.72	0.33526	0.78775	1.10687
											29.74	0.38245	0.80306	1.09
											29.76	0.34685	0.783	1.0875
											29.78	0.34768	0.78933	1.1
											29.8	0.34851	0.80465	1.07687
											29.82	0.38328	0.79145	1.07625
											29.84	0.31623	0.783	1.06875
											29.86	0.32119	0.79092	1.0725
											29.88	0.37748	0.77878	1.06937
											29.9	0.31291	0.75818	1.085
											29.92	0.34106	0.77455	1.06875
											29.94	0.36672	0.79303	1.05938
											29.96	0.35844	0.80465	1.08625
											29.98	0.3303	0.80042	1.08125
											30	0.3245	0.79461	1.06813
											30.02	0.34851	0.78564	1.06625
											30.04	0.34768	0.80359	1.07813
											30.06	0.34272	0.7698	1.07125
											30.08	0.33195	0.75818	1.0525
											30.1	0.33278	0.79145	1.06937
											30.12	0.36175	0.76822	1.07125
											30.14	0.3303	0.76294	1.08625
											30.16	0.33692	0.78775	1.04312
											30.18	0.35927	0.77878	1.06125
											30.2	0.32864	0.76346	1.07063
											30.22	0.34437	0.76135	1.05938
											30.24	0.32119	0.76558	1.05062
											30.26	0.3452	0.78141	1.075
											30.28	0.36507	0.76346	1.05812
											30.3	0.30546	0.77983	1.07563
											30.32	0.30877	0.76399	1.06313
											30.34	0.33444	0.79039	1.06813
											30.36	0.3096	0.76135	1.0475
											30.38	0.3005	0.76874	1.05938
											30.4	0.32947	0.783	1.06562
											30.42	0.30629	0.74182	1.05563
											30.44	0.34189	0.75924	1.02938
											30.46	0.31209	0.75607	1.03313
											30.48	0.30629	0.76082	1.01687
											30.5	0.30464	0.77244	1.05
											30.52	0.375	0.74446	1.06375
											30.54	0.3154	0.74023	1.05
											30.56	0.3005	0.74023	1.01312
											30.58	0.2798	0.76082	1.03063
											30.6	0.30629	0.74868	1.02125
											30.62	0.29801	0.75132	1.05375
											30.64	0.30546	0.75871	1.03688
											30.66	0.28725	0.7698	1.01813
											30.68	0.31291	0.74498	1.035
											30.7	0.29056	0.74129	1.02437
											30.72	0.26821	0.73284	1.02938
											30.74	0.3005	0.73865	1.02125
											30.76	0.33278	0.75502	1.01125
											30.78	0.29305	0.74815	1.03937
											30.8	0.27732	0.75924	1.03125
											30.82	0.30215	0.72122	1.02875
											30.84	0.28063	0.74498	1.03813
											30.86	0.32533	0.7339	1.03438
											30.88	0.29967	0.71647	1.0325
											30.9	0.30298	0.7339	1.01312
											30.92	0.27566	0.74498	1.01813
											30.94	0.29305	0.72545	1.02188
											30.96	0.26407	0.74182	1.00875
											30.98	0.29056	0.73495	1.03562
											31	0.29056	0.74815	1.01
											31.02	0.29305	0.72439	1.02688
											31.04	0.29056	0.74868	1.0175
											31.06	0.31126	0.72175	1.01875
											31.08	0.3096	0.71542	1.03313
											31.1	0.28477	0.717	1.005
											31.12	0.29884	0.72914	0.9975
											31.14	0.2649	0.73073	1.03438
											31.16	0.26904	0.70803	1.00125
											31.18	0.26325	0.71806	1.00813
											31.2	0.25745	0.70063	1.01563
											31.22	0.24917	0.7434	1.0125
											31.24	0.24007	0.72862	1.01375
											31.26	0.26987	0.71542	1.01813
											31.28	0.27649	0.68691	1.01875
											31.3	0.25579	0.71753	1.01125
											31.32	0.23262	0.7265	1.02188
											31.34	0.25745	0.717	1.00875
											31.36	0.26573	0.71067	1.015
											31.38	0.25662	0.68743	1.02125
											31.4	0.21937	0.69271	1.00438
											31.42	0.25248	0.70222	1.005
											31.44	0.24752	0.69588	0.995
											31.46	0.24503	0.71014	1.03
											31.48	0.25	0.69958	1.03313
											31.5	0.26904	0.69324	0.99625
											31.52	0.25993	0.69958	1.00813
											31.54	0.23179	0.71436	1.00187
											31.56	0.24752	0.71383	0.9975
											31.58	0.25745	0.7075	1.0125
											31.6	0.23096	0.68479	1
											31.62	0.26076	0.68427	0.995
											31.64	0.22185	0.68955	1.01938
											31.66	0.19702	0.66631	0.98875
											31.68	0.22599	0.68532	1.005
											31.7	0.22682	0.67582	1.01375
											31.72	0.20695	0.67951	0.99812
											31.74	0.21772	0.68427	1.005
											31.76	0.24752	0.67529	1.00313
											31.78	0.24586	0.67423	1.0075
											31.8	0.24586	0.68585	1.0075
											31.82	0.24421	0.67371	0.98125
											31.84	0.2144	0.68427	0.9825
											31.86	0.2144	0.68374	0.98813
											31.88	0.22599	0.6811	0.98312
											31.9	0.21192	0.66262	0.99188
											31.92	0.21523	0.66737	0.99188
											31.94	0.21772	0.65681	0.98563
											31.96	0.20199	0.66103	0.99
											31.98	0.21358	0.66526	0.985
											32	0.21772	0.63939	0.99812
											32.02	0.21523	0.66262	1.0075
											32.04	0.20199	0.64678	0.9975
											32.06	0.20778	0.64572	0.99062
											32.08	0.2202	0.65787	0.97625
											32.1	0.21606	0.651	0.98
											32.12	0.20447	0.6547	0.97125
											32.14	0.17881	0.65312	0.97438
											32.16	0.21275	0.65892	0.98
											32.18	0.20033	0.64572	1.00562
											32.2	0.21109	0.64572	0.98
											32.22	0.20447	0.66895	0.9875
											32.24	0.20778	0.65259	0.9825
											32.26	0.20695	0.6378	0.985
											32.28	0.1904	0.65153	0.99125
											32.3	0.20116	0.62988	0.99625
											32.32	0.17632	0.65312	0.99625
											32.34	0.17467	0.66051	0.98875
											32.36	0.19123	0.64678	0.97562
											32.38	0.18377	0.63675	0.98375
											32.4	0.19619	0.63305	0.99563
											32.42	0.15066	0.632	0.97875
											32.44	0.19619	0.65364	0.97813
											32.46	0.16142	0.63147	0.98375
											32.48	0.20944	0.63147	0.99688
											32.5	0.18543	0.63516	0.975
											32.52	0.16805	0.632	0.97125
											32.54	0.1755	0.63992	0.98563
											32.56	0.18212	0.6114	0.98375
											32.58	0.1995	0.63992	0.995
											32.6	0.16142	0.62619	0.97625
											32.62	0.18046	0.6283	0.97187
											32.64	0.17219	0.63992	0.98813
											32.66	0.16556	0.64097	0.99
											32.68	0.1606	0.63516	0.97313
											32.7	0.16556	0.6415	0.98625
											32.72	0.16391	0.60507	0.96563
											32.74	0.18709	0.61563	0.99625
											32.76	0.16391	0.63622	0.9725
											32.78	0.16556	0.6188	0.98875
											32.8	0.16722	0.61985	0.9775
											32.82	0.17715	0.61985	0.98813
											32.84	0.16474	0.61721	0.98
											32.86	0.16639	0.6188	0.9725
											32.88	0.17715	0.6056	0.98875
											32.9	0.15232	0.62038	0.97187
											32.92	0.14073	0.62249	0.96
											32.94	0.1548	0.62566	0.97313
											32.96	0.15728	0.60876	0.98125
											32.98	0.14983	0.60243	0.95875
											33	0.16805	0.59451	0.98188
											33.02	0.13742	0.61404	0.975
											33.04	0.14735	0.60824	0.97813
											33.06	0.16474	0.5982	0.97438
											33.08	0.1457	0.6019	0.98687
											33.1	0.14238	0.60771	0.9825
											33.12	0.13907	0.59556	0.98063
											33.14	0.14901	0.58923	0.98125
											33.16	0.14156	0.6056	0.98063
											33.18	0.17219	0.58817	0.97187
											33.2	0.13576	0.59504	0.97562
											33.22	0.15728	0.60665	0.9525
											33.24	0.1697	0.60348	0.97313
											33.26	0.14156	0.61246	0.96812
											33.28	0.14238	0.59662	0.96125
											33.3	0.11424	0.58712	0.97063
											33.32	0.14156	0.5924	0.97063
											33.34	0.14487	0.6114	0.97562
											33.36	0.12748	0.59873	0.95375
											33.38	0.16308	0.59504	0.96875
											33.4	0.14487	0.59979	0.97375
											33.42	0.14238	0.58976	0.98188
											33.44	0.16225	0.59187	0.97125
											33.46	0.14156	0.59504	0.97562
											33.48	0.13659	0.59873	0.9575
											33.5	0.14073	0.59715	0.96688
											33.52	0.11093	0.59345	0.96062
											33.54	0.13493	0.59873	0.975
											33.56	0.13079	0.6019	0.96812
											33.58	0.12417	0.59081	0.9575
											33.6	0.12169	0.60507	0.95875
											33.62	0.125	0.5887	0.98563
											33.64	0.14735	0.6056	0.96188
											33.66	0.15563	0.59134	0.9625
											33.68	0.15149	0.59081	0.9625
											33.7	0.11093	0.58289	0.95188
											33.72	0.13245	0.58817	0.97937
											33.74	0.10513	0.57075	0.9525
											33.76	0.13162	0.58184	0.95063
											33.78	0.1101	0.58817	0.95
											33.8	0.14321	0.58131	0.94688
											33.82	0.11258	0.59134	0.94688
											33.84	0.11093	0.58025	0.95563
											33.86	0.13411	0.59556	0.94688
											33.88	0.11341	0.58448	0.95438
											33.9	0.14321	0.58078	0.96
											33.92	0.14487	0.57339	0.95563
											33.94	0.11507	0.59029	0.95813
											33.96	0.15066	0.58078	0.96313
											33.98	0.11341	0.57656	0.96625
											34	0.13411	0.5792	0.95813
											34.02	0.10513	0.5792	0.95188
											34.04	0.12914	0.58553	0.96062
											34.06	0.09354	0.58184	0.95438
											34.08	0.10099	0.57339	0.96437
											34.1	0.13328	0.55227	0.95563
											34.12	0.12583	0.57128	0.95312
											34.14	0.09685	0.5924	0.96
											34.16	0.09934	0.56494	0.95813
											34.18	0.13328	0.566	0.96125
											34.2	0.10762	0.58817	0.96188
											34.22	0.10348	0.58078	0.95
											34.24	0.1101	0.57603	0.95625
											34.26	0.12003	0.58501	0.93875
											34.28	0.08775	0.56547	0.955
											34.3	0.09437	0.57867	0.96875
											34.32	0.1101	0.56494	0.96
											34.34	0.09768	0.56019	0.95938
											34.36	0.09685	0.56125	0.9625
											34.38	0.11921	0.55861	0.95875
											34.4	0.11589	0.57497	0.95312
											34.42	0.12914	0.57867	0.94438
											34.44	0.09106	0.57656	0.95188
											34.46	0.08692	0.55544	0.93938
											34.48	0.125	0.56336	0.94375
											34.5	0.11424	0.5528	0.94562
											34.52	0.08444	0.56177	0.94875
											34.54	0.09603	0.56758	0.96938
											34.56	0.10265	0.55597	0.95938
											34.58	0.13659	0.57233	0.96
											34.6	0.12666	0.56441	0.95875
											34.62	0.10762	0.55755	0.96188
											34.64	0.08195	0.56917	0.95875
											34.66	0.10844	0.57286	0.95375
											34.68	0.10182	0.56283	0.94375
											34.7	0.0894	0.55913	0.95813
											34.72	0.08692	0.56547	0.96062
											34.74	0.09603	0.55385	0.94625
											34.76	0.10844	0.56072	0.955
											34.78	0.08692	0.55544	0.94438
											34.8	0.08775	0.55861	0.95063
											34.82	0.11589	0.55597	0.94313
											34.84	0.11589	0.56653	0.925
											34.86	0.10679	0.56811	0.95063
											34.88	0.12666	0.56336	0.94937
											34.9	0.08609	0.55966	0.9575
											34.92	0.09437	0.56441	0.93437
											34.94	0.10844	0.5491	0.94937
											34.96	0.09934	0.56969	0.94688
											34.98	0.05629	0.56125	0.96188
											35	0.09023	0.56336	0.95687
											35.02	0.08195	0.55491	0.95188
											35.04	0.10017	0.56441	0.95125
											35.06	0.07202	0.56653	0.955
											35.08	0.0894	0.5623	0.93938
											35.1	0.07533	0.5623	0.95312
											35.12	0.09272	0.55702	0.94625
											35.14	0.1043	0.57709	0.97063
											35.16	0.09354	0.54857	0.95188
											35.18	0.09603	0.55702	0.94125
											35.2	0.10099	0.56389	0.93313
											35.22	0.09768	0.55069	0.955
											35.24	0.10927	0.55702	0.95563
											35.26	0.1043	0.55597	0.92875
											35.28	0.08195	0.55016	0.95188
											35.3	0.05629	0.56125	0.94625
											35.32	0.11341	0.56283	0.925
											35.34	0.08858	0.55755	0.9525
											35.36	0.10265	0.54488	0.95375
											35.38	0.09934	0.55966	0.95125
											35.4	0.09106	0.54699	0.94187
											35.42	0.06209	0.57022	0.93688
											35.44	0.11175	0.56547	0.94937
											35.46	0.08113	0.55544	0.93688
											35.48	0.10348	0.55966	0.95312
											35.5	0.07699	0.56864	0.94187
											35.52	0.07699	0.5528	0.93938
											35.54	0.10762	0.56441	0.96125
											35.56	0.1043	0.55808	0.94063
											35.58	0.09934	0.55861	0.95
											35.6	0.07616	0.56917	0.94875
											35.62	0.07202	0.57656	0.93938
											35.64	0.07202	0.55438	0.9525
											35.66	0.08775	0.56177	0.94813
											35.68	0.06705	0.56283	0.95438
											35.7	0.10348	0.55016	0.94813
											35.72	0.0745	0.55861	0.95875
											35.74	0.07864	0.55808	0.93437
											35.76	0.09685	0.55966	0.93812
											35.78	0.13245	0.56283	0.94688
											35.8	0.11341	0.56019	0.94875
											35.82	0.09023	0.57022	0.94562
											35.84	0.07036	0.54065	0.94937
											35.86	0.08609	0.54541	0.95375
											35.88	0.09603	0.54593	0.96125
											35.9	0.06705	0.55597	0.95938
											35.92	0.09603	0.55755	0.94
											35.94	0.09603	0.56072	0.94688
											35.96	0.07781	0.54593	0.945
											35.98	0.10017	0.5491	0.9375
											36	0.0745	0.53854	0.94875
											36.02	0.07285	0.55597	0.93125
											36.04	0.10182	0.56019	0.93563
											36.06	0.07947	0.54065	0.9475
											36.08	0.08113	0.5528	0.94125
											36.1	0.07781	0.55385	0.94063
											36.12	0.07616	0.55121	0.95563
											36.14	0.0894	0.55966	0.945
											36.16	0.06374	0.54277	0.94438
											36.18	0.0654	0.56019	0.95438
											36.2	0.0745	0.56177	0.9575
											36.22	0.06374	0.5528	0.96563
											36.24	0.05298	0.54593	0.94688
											36.26	0.10348	0.56177	0.955
											36.28	0.09272	0.55385	0.94813
											36.3	0.09685	0.54646	0.94625
											36.32	0.06374	0.56969	0.95188
											36.34	0.0803	0.56441	0.93938
											36.36	0.07368	0.55121	0.9425
											36.38	0.09603	0.54963	0.94562
											36.4	0.08775	0.55121	0.95375
											36.42	0.09768	0.55333	0.93625
											36.44	0.07781	0.5491	0.9575
											36.46	0.05298	0.55913	0.95063
											36.48	0.0894	0.53854	0.93563
											36.5	0.08113	0.54805	0.94063
											36.52	0.09354	0.54329	0.9525
											36.54	0.06291	0.54488	0.94313
											36.56	0.0894	0.55913	0.955
											36.58	0.09189	0.5491	0.94313
											36.6	0.08444	0.54963	0.94125
											36.62	0.06954	0.5528	0.94625
											36.64	0.07285	0.54752	0.94375
											36.66	0.07202	0.5359	0.94
											36.68	0.07368	0.55966	0.95375
											36.7	0.08775	0.55544	0.94438
											36.72	0.08361	0.55438	0.9575
											36.74	0.08609	0.55121	0.945
											36.76	0.08609	0.56441	0.94813
											36.78	0.09023	0.55913	0.945
											36.8	0.07533	0.54963	0.95
											36.82	0.0803	0.54329	0.9425
											36.84	0.09685	0.53537	0.93125
											36.86	0.07781	0.53326	0.94875
											36.88	0.08609	0.52798	0.96188
											36.9	0.06291	0.55016	0.95438
											36.92	0.10762	0.5528	0.93938
											36.94	0.07036	0.55544	0.94875
											36.96	0.08113	0.55702	0.95438
											36.98	0.04305	0.54488	0.93188
											37	0.07202	0.54224	0.93938
											37.02	0.07533	0.55544	0.94125
											37.04	0.07616	0.55861	0.95563
											37.06	0.09768	0.55649	0.95438
											37.08	0.07202	0.57445	0.94125
											37.1	0.07864	0.53537	0.945
											37.12	0.07202	0.54171	0.93625
											37.14	0.07368	0.53801	0.92063
											37.16	0.07202	0.5491	0.925
											37.18	0.08195	0.53854	0.9425
											37.2	0.06374	0.54857	0.94187
											37.22	0.07368	0.54277	0.91937
											37.24	0.07119	0.5491	0.9425
											37.26	0.08361	0.55174	0.935
											37.28	0.07947	0.5396	0.94688
											37.3	0.07616	0.54329	0.95
											37.32	0.05877	0.55121	0.945
											37.34	0.07533	0.54752	0.94875
											37.36	0.08195	0.53168	0.95375
											37.38	0.09023	0.53801	0.94
											37.4	0.07368	0.54752	0.94187
											37.42	0.06954	0.56494	0.93563
											37.44	0.07616	0.54963	0.95312
											37.46	0.07864	0.54593	0.945
											37.48	0.09851	0.55069	0.94
											37.5	0.08278	0.55913	0.95188
											37.52	0.09768	0.55491	0.94375
											37.54	0.07947	0.54857	0.955
											37.56	0.07781	0.54224	0.96062
											37.58	0.07533	0.54541	0.96938
											37.6	0.06374	0.54752	0.9475
											37.62	0.06457	0.53115	0.9575
											37.64	0.08858	0.55755	0.94688
											37.66	0.06043	0.5528	0.93688
											37.68	0.07699	0.55227	0.93
											37.7	0.09603	0.54646	0.95
											37.72	0.06209	0.55121	0.9475
											37.74	0.06043	0.55491	0.93563
											37.76	0.07616	0.55438	0.95125
											37.78	0.06374	0.56336	0.92813
											37.8	0.06788	0.55333	0.94375
											37.82	0.08278	0.54488	0.94875
											37.84	0.0803	0.54699	0.94875
											37.86	0.08361	0.55913	0.93812
											37.88	0.08775	0.5528	0.92563
											37.9	0.09603	0.55702	0.95312
											37.92	0.0745	0.56758	0.93437
											37.94	0.07699	0.54435	0.94438
											37.96	0.05381	0.55069	0.97
											37.98	0.08278	0.55913	0.94813
											38	0.09603	0.57392	0.95813
											38.02	0.09437	0.56336	0.95438
											38.04	0.08113	0.54541	0.95
											38.06	0.07781	0.54013	0.935
											38.08	0.08692	0.55227	0.93437
											38.1	0.09437	0.54277	0.94375
											38.12	0.07368	0.55438	0.95813
											38.14	0.05629	0.5396	0.95312
											38.16	0.07533	0.54752	0.96375
											38.18	0.08858	0.55808	0.94
											38.2	0.07864	0.56811	0.94875
											38.22	0.08609	0.55438	0.94187
											38.24	0.06457	0.55385	0.93313
											38.26	0.0894	0.55649	0.95875
											38.28	0.08113	0.55597	0.94125
											38.3	0.07119	0.55544	0.94937
											38.32	0.0952	0.56494	0.965
											38.34	0.07699	0.55069	0.94438
											38.36	0.08361	0.56494	0.94937
											38.38	0.07533	0.55385	0.93625
											38.4	0.07036	0.55016	0.93938
											38.42	0.08278	0.54963	0.94063
											38.44	0.08692	0.56283	0.94063
											38.46	0.08526	0.55491	0.94937
											38.48	0.08526	0.54488	0.94875
											38.5	0.10182	0.5528	0.9575
											38.52	0.0894	0.57022	0.95
											38.54	0.07616	0.54382	0.95125
											38.56	0.09437	0.5491	0.955
											38.58	0.10265	0.55069	0.94125
											38.6	0.0745	0.55121	0.955
											38.62	0.08195	0.55702	0.9425
											38.64	0.07368	0.55174	0.9475
											38.66	0.07285	0.54277	0.94875
											38.68	0.08692	0.56125	0.94
											38.7	0.09354	0.56917	0.95188
											38.72	0.0894	0.55544	0.95375
											38.74	0.0745	0.5528	0.92438
											38.76	0.07036	0.55491	0.9575
											38.78	0.10099	0.56019	0.95438
											38.8	0.07947	0.55174	0.94562
											38.82	0.07616	0.53854	0.9575
											38.84	0.08361	0.56494	0.95312
											38.86	0.0654	0.5623	0.96625
											38.88	0.06126	0.55913	0.96938
											38.9	0.08278	0.55333	0.96563
											38.92	0.08113	0.55069	0.95
											38.94	0.07202	0.55597	0.96437
											38.96	0.07202	0.55808	0.93938
											38.98	0.0654	0.54963	0.96875
											39	0.10596	0.54593	0.94937
											39.02	0.07368	0.56494	0.96375
											39.04	0.08361	0.55597	0.95875
											39.06	0.08609	0.5491	0.95875
											39.08	0.09023	0.57233	0.94937
											39.1	0.09354	0.55808	0.965
											39.12	0.08858	0.54541	0.96125
											39.14	0.08444	0.54857	0.94625
											39.16	0.06788	0.56864	0.95312
											39.18	0.09354	0.56969	0.95813
											39.2	0.07368	0.54224	0.94438
											39.22	0.06043	0.54857	0.955
											39.24	0.08444	0.54699	0.94063
											39.26	0.07699	0.55597	0.95625
											39.28	0.08444	0.55333	0.94125
											39.3	0.10017	0.566	0.94813
											39.32	0.10927	0.55438	0.95312
											39.34	0.06457	0.54224	0.9525
											39.36	0.05877	0.55702	0.95438
											39.38	0.09603	0.55597	0.95063
											39.4	0.08526	0.5755	0.95938
											39.42	0.07616	0.57445	0.94313
											39.44	0.09437	0.57075	0.95375
											39.46	0.07864	0.56283	0.9525
											39.48	0.11424	0.56653	0.93938
											39.5	0.09685	0.57656	0.95312
											39.52	0.07533	0.58606	0.94063
											39.54	0.09272	0.56494	0.96125
											39.56	0.07699	0.5623	0.96125
											39.58	0.11424	0.55597	0.9475
											39.6	0.10927	0.57867	0.9375
											39.62	0.10099	0.56125	0.95375
											39.64	0.12169	0.57973	0.94562
											39.66	0.0952	0.566	0.9575
											39.68	0.09189	0.55438	0.94625
											39.7	0.1043	0.57339	0.95125
											39.72	0.08775	0.56125	0.965
											39.74	0.12997	0.56336	0.95625
											39.76	0.09851	0.55913	0.95375
											39.78	0.09106	0.57181	0.9725
											39.8	0.10844	0.56653	0.9575
											39.82	0.10679	0.57392	0.96313
											39.84	0.08775	0.5792	0.95188
											39.86	0.10596	0.57392	0.9425
											39.88	0.09685	0.57761	0.94
											39.9	0.08278	0.56864	0.95938
											39.92	0.09603	0.56494	0.96
											39.94	0.10762	0.57497	0.96563
											39.96	0.09768	0.56969	0.98438
											39.98	0.0894	0.56547	0.95813
											40	0.1101	0.57339	0.96125
											40.02	0.0894	0.57286	0.96375
											40.04	0.09437	0.57814	0.96188
											40.06	0.11341	0.56072	0.96688
											40.08	0.10182	0.5887	0.97187
											40.1	0.10017	0.56441	0.96437
											40.12	0.12003	0.5755	0.95938
											40.14	0.09934	0.57709	0.965
											40.16	0.12003	0.56547	0.95813
											40.18	0.10017	0.56336	0.95687
											40.2	0.12417	0.60612	0.975
											40.22	0.11424	0.56758	0.96188
											40.24	0.11258	0.58765	0.96125
											40.26	0.10679	0.58501	0.9675
											40.28	0.10679	0.59081	0.95625
											40.3	0.13245	0.57603	0.96375
											40.32	0.08361	0.58078	0.96062
											40.34	0.09437	0.59556	0.96
											40.36	0.11341	0.58712	0.95188
											40.38	0.14652	0.58448	0.96437
											40.4	0.12334	0.59768	0.96625
											40.42	0.11589	0.58237	0.96812
											40.44	0.11589	0.57867	0.98375
											40.46	0.12252	0.59345	0.97562
											40.48	0.13493	0.58501	0.9725
											40.5	0.09023	0.59398	0.97688
											40.52	0.13411	0.58289	0.9725
											40.54	0.10844	0.57761	0.9725
											40.56	0.11341	0.5887	0.97625
											40.58	0.1101	0.59768	0.98687
											40.6	0.13907	0.59134	0.97313
											40.62	0.11093	0.5982	0.98375
											40.64	0.12997	0.58976	0.97125
											40.66	0.15728	0.59081	0.97625
											40.68	0.11672	0.61616	0.99313
											40.7	0.11507	0.59556	0.97375
											40.72	0.12252	0.57867	0.98312
											40.74	0.13742	0.58659	0.9775
											40.76	0.10596	0.61985	0.97438
											40.78	0.125	0.61932	0.9775
											40.8	0.13576	0.60454	0.975
											40.82	0.13493	0.58817	0.97063
											40.84	0.14487	0.60876	0.97688
											40.86	0.12666	0.59187	0.98
											40.88	0.14073	0.61827	0.9675
											40.9	0.11258	0.62408	0.9875
											40.92	0.11341	0.61563	0.99062
											40.94	0.11755	0.58659	0.96875
											40.96	0.11175	0.60296	0.97313
											40.98	0.12169	0.61457	0.98125
											41	0.12666	0.60771	0.9625
											41.02	0.15894	0.60824	0.9775
											41.04	0.14404	0.62038	0.98375
											41.06	0.13907	0.62302	0.97438
											41.08	0.15811	0.60454	0.99
											41.1	0.15728	0.62619	0.99
											41.12	0.13576	0.60929	0.98938
											41.14	0.16391	0.63358	0.96688
											41.16	0.13825	0.62988	0.975
											41.18	0.15232	0.61299	0.98625
											41.2	0.16142	0.62355	0.99
											41.22	0.15149	0.62091	0.98687
											41.24	0.14735	0.60982	0.98375
											41.26	0.13493	0.62408	0.98687
											41.28	0.14901	0.63833	0.98375
											41.3	0.13659	0.64308	0.99688
											41.32	0.1457	0.62144	0.9825
											41.34	0.15977	0.63464	0.99062
											41.36	0.13493	0.64889	0.97937
											41.38	0.16556	0.63094	0.99688
											41.4	0.14156	0.64889	0.98625
											41.42	0.15646	0.64995	0.985
											41.44	0.17301	0.64467	1.00375
											41.46	0.14238	0.64731	1.00063
											41.48	0.13079	0.6452	0.98312
											41.5	0.20861	0.64889	0.97937
											41.52	0.1457	0.65259	0.98063
											41.54	0.14901	0.6547	0.99375
											41.56	0.16225	0.63569	0.99062
											41.58	0.17219	0.64942	0.9825
											41.6	0.16308	0.66579	1.00063
											41.62	0.16887	0.66631	0.98563
											41.64	0.15728	0.64572	1.00063
											41.66	0.18212	0.65206	0.99875
											41.68	0.15728	0.67265	0.9975
											41.7	0.18212	0.65681	1.01813
											41.72	0.17384	0.67371	1.00813
											41.74	0.15977	0.66367	0.9775
											41.76	0.18874	0.66209	0.99
											41.78	0.1995	0.67001	1.00438
											41.8	0.19619	0.69113	1.0075
											41.82	0.21937	0.68057	1.035
											41.84	0.17632	0.6906	1.01063
											41.86	0.17219	0.69377	0.99875
											41.88	0.19454	0.67899	1.01
											41.9	0.23179	0.69324	1.02437
											41.92	0.22765	0.70063	1.00562
											41.94	0.21606	0.71067	1.01813
											41.96	0.19205	0.70116	1.01875
											41.98	0.20861	0.717	1.02688
											42	0.22103	0.73178	1.02125
											42.02	0.19288	0.71911	1.03063
											42.04	0.20447	0.70591	1.00187
											42.06	0.21772	0.70697	1.0025
											42.08	0.2351	0.70327	1.03
											42.1	0.24834	0.71489	1.025
											42.12	0.23924	0.70591	1.03313
											42.14	0.23096	0.72967	1.02938
											42.16	0.24834	0.73337	1.03
											42.18	0.24834	0.70275	1.04188
											42.2	0.25331	0.7529	1.05313
											42.22	0.23262	0.72914	1.02563
											42.24	0.2351	0.75766	1.0575
											42.26	0.25331	0.73284	1.03187
											42.28	0.24007	0.76874	1.02125
											42.3	0.25911	0.77138	1.05812
											42.32	0.26904	0.74974	1.0425
											42.34	0.28146	0.77455	1.0375
											42.36	0.25579	0.78036	1.05062
											42.38	0.23593	0.75607	1.0675
											42.4	0.26242	0.75977	1.03625
											42.42	0.26407	0.78511	1.04875
											42.44	0.25911	0.77244	1.04
											42.46	0.27649	0.79673	1.05875
											42.48	0.31623	0.77033	1.055
											42.5	0.30381	0.79567	1.04813
											42.52	0.30215	0.80095	1.055
											42.54	0.26159	0.79145	1.08062
											42.56	0.3005	0.80781	1.06187
											42.58	0.28146	0.80781	1.06187
											42.6	0.29801	0.82788	1.0725
											42.62	0.28725	0.81573	1.07125
											42.64	0.29801	0.7962	1.08625
											42.66	0.32202	0.79303	1.09063
											42.68	0.30546	0.85058	1.1
											42.7	0.32533	0.82471	1.09813
											42.72	0.30546	0.84161	1.10312
											42.74	0.31871	0.83949	1.11
											42.76	0.30298	0.80781	1.11062
											42.78	0.31871	0.86325	1.11313
											42.8	0.34023	0.83369	1.1025
											42.82	0.33195	0.80887	1.12375
											42.84	0.31954	0.85586	1.12063
											42.86	0.33113	0.83791	1.13438
											42.88	0.3452	0.8622	1.13687
											42.9	0.35348	0.86748	1.11938
											42.92	0.34023	0.8622	1.12375
											42.94	0.35679	0.868	1.12
											42.96	0.34354	0.86853	1.12875
											42.98	0.35927	0.8849	1.12875
											43	0.375	0.88807	1.15125
											43.02	0.37997	0.88543	1.16687
											43.04	0.36093	0.88173	1.1575
											43.06	0.37252	0.89071	1.15875
											43.08	0.35762	0.86906	1.17375
											43.1	0.37583	0.89599	1.17875
											43.12	0.35513	0.92186	1.1625
											43.14	0.35099	0.91447	1.16938
											43.16	0.38825	0.9113	1.18875
											43.18	0.37583	0.93083	1.195
											43.2	0.40149	0.9113	1.19063
											43.22	0.41474	0.93611	1.17563
											43.24	0.39156	0.89652	1.23625
											43.26	0.41391	0.90971	1.2225
											43.28	0.36507	0.92397	1.26313
											43.3	0.4346	0.95987	1.24375
											43.32	0.44702	0.9245	1.22813
											43.34	0.39487	0.94984	1.21813
											43.36	0.47268	0.94403	1.25063
											43.38	0.41225	0.90602	1.25813
											43.4	0.39404	0.934	1.24063
											43.42	0.42053	0.95512	1.25438
											43.44	0.43543	0.97043	1.26375
											43.46	0.40315	0.95248	1.28063
											43.48	0.40811	0.94509	1.28
											43.5	0.43874	0.9472	1.27813
											43.52	0.39156	0.97254	1.28125
											43.54	0.38659	1.01531	1.29875
											43.56	0.42053	1.00264	1.2875
											43.58	0.45613	0.95987	1.31125
											43.6	0.44288	0.98733	1.30438
											43.62	0.43129	0.98099	1.35375
											43.64	0.38411	0.9736	1.32938
											43.66	0.44371	0.96093	1.33688
											43.68	0.41556	0.95143	1.35563
											43.7	0.41639	0.97202	1.3275
											43.72	0.41308	0.96727	1.37625
											43.74	0.43874	0.95195	1.35375
											43.76	0.4644	0.98099	1.3975
											43.78	0.44868	0.97202	1.37438
											43.8	0.4404	0.99842	1.3675
											43.82	0.45778	1.0095	1.4125
											43.84	0.43709	0.99261	1.375
											43.86	0.43874	0.96146	1.40063
											43.88	0.43791	0.98099	1.40687
											43.9	0.41556	0.98627	1.38938
											43.92	0.41474	0.98838	1.38563
											43.94	0.46109	1.00317	1.4325
											43.96	0.47848	0.96727	1.43312
											43.98	0.44702	0.99419	1.47313
											44	0.48096	1.01056	1.41563
											44.02	0.38907	0.98891	1.44313
											44.04	0.41391	0.96568	1.45438
											44.06	0.43709	0.96357	1.44188
											44.08	0.43046	0.98416	1.43813
											44.1	0.41391	0.97994	1.44812
											44.12	0.38907	0.99683	1.4575
											44.14	0.44205	1.00264	1.46312
											44.16	0.44868	0.97254	1.43438
											44.18	0.46275	0.97149	1.4725
											44.2	0.46275	0.97202	1.475
											44.22	0.42798	0.99155	1.49625
											44.24	0.44702	0.97254	1.50062
											44.26	0.43212	0.99261	1.50062
											44.28	0.41556	0.96779	1.50375
											44.3	0.43543	0.99894	1.51125
											44.32	0.45613	0.94351	1.48187
											44.34	0.46606	0.9604	1.51375
											44.36	0.4048	0.96568	1.475
											44.38	0.38328	0.92661	1.47
											44.4	0.38079	0.93559	1.52438
											44.42	0.43874	0.94667	1.4975
											44.44	0.38411	0.96251	1.46563
											44.46	0.39238	0.96357	1.51813
											44.48	0.41639	0.96779	1.51562
											44.5	0.40397	0.91869	1.4975
											44.52	0.37334	0.9699	1.49438
											44.54	0.37831	0.92978	1.48875
											44.56	0.35679	0.95935	1.48875
											44.58	0.38493	0.9377	1.50437
											44.6	0.36258	0.90549	1.56437
											44.62	0.375	0.93136	1.53
											44.64	0.40232	0.90919	1.52625
											44.66	0.38659	0.91394	1.5175
											44.68	0.38079	0.92503	1.4925
											44.7	0.38659	0.92661	1.48125
											44.72	0.38742	0.9208	1.52687
											44.74	0.37583	0.91658	1.52375
											44.76	0.34189	0.91922	1.52188
											44.78	0.37334	0.89599	1.50938
											44.8	0.35927	0.87645	1.4775
											44.82	0.34272	0.88226	1.54562
											44.84	0.38411	0.90074	1.525
											44.86	0.37252	0.86748	1.47062
											44.88	0.34354	0.85269	1.48125
											44.9	0.35844	0.86642	1.50313
											44.92	0.34272	0.86589	1.46063
											44.94	0.36755	0.89335	1.49375
											44.96	0.36258	0.88807	1.4675
											44.98	0.34272	0.88173	1.46312
											45	0.3601	0.87645	1.46063
											45.02	0.36258	0.8981	1.455
											45.04	0.33113	0.87276	1.43375
											45.06	0.35927	0.83738	1.44125
											45.08	0.33444	0.82101	1.43813
											45.1	0.33444	0.84847	1.44812
											45.12	0.32285	0.85586	1.48375
											45.14	0.34603	0.85322	1.4325
											45.16	0.32781	0.8358	1.42937
											45.18	0.32864	0.81521	1.435
											45.2	0.31291	0.81996	1.4425
											45.22	0.28642	0.84055	1.43625
											45.24	0.33278	0.77086	1.45375
											45.26	0.29387	0.83105	1.42438
											45.28	0.27897	0.79989	1.41188
											45.3	0.25579	0.78405	1.40063
											45.32	0.24669	0.80676	1.375
											45.34	0.26904	0.8094	1.35125
											45.36	0.28642	0.78511	1.38938
											45.38	0.29636	0.79356	1.39187
											45.4	0.25414	0.80781	1.34563
											45.42	0.26738	0.79145	1.375
											45.44	0.25911	0.81151	1.38
											45.46	0.25414	0.77244	1.37875
											45.48	0.26076	0.75449	1.35188
											45.5	0.26821	0.77719	1.36625
											45.52	0.24669	0.77455	1.3
											45.54	0.25745	0.78617	1.34625
											45.56	0.25828	0.72914	1.345
											45.58	0.25083	0.76241	1.325
											45.6	0.26573	0.74551	1.30438
											45.62	0.25828	0.74762	1.3325
											45.64	0.29056	0.74974	1.32062
											45.66	0.26904	0.73548	1.28125
											45.68	0.23841	0.73178	1.285
											45.7	0.25745	0.72862	1.27375
											45.72	0.2053	0.72862	1.28312
											45.74	0.22848	0.7434	1.28875
											45.76	0.22765	0.71278	1.26
											45.78	0.20447	0.70169	1.26313
											45.8	0.22682	0.70644	1.25625
											45.82	0.23427	0.73918	1.2775
											45.84	0.24917	0.71647	1.23875
											45.86	0.20199	0.7265	1.2525
											45.88	0.2202	0.70908	1.24937
											45.9	0.22848	0.71067	1.23125
											45.92	0.25331	0.71436	1.23188
											45.94	0.21523	0.70908	1.2325
											45.96	0.21192	0.71119	1.22
											45.98	0.17384	0.68691	1.24375
											46	0.22848	0.68479	1.18625
											46.02	0.21026	0.69958	1.17313
											46.04	0.1995	0.68427	1.21
											46.06	0.1904	0.68427	1.23
											46.08	0.21606	0.68585	1.185
											46.1	0.23179	0.6943	1.1725
											46.12	0.2202	0.68163	1.19312
											46.14	0.1995	0.70063	1.1975
											46.16	0.18709	0.67793	1.19563
											46.18	0.18377	0.67423	1.19312
											46.2	0.18957	0.69271	1.16438
											46.22	0.18791	0.68585	1.18125
											46.24	0.1846	0.67793	1.16938
											46.26	0.21026	0.67423	1.13
											46.28	0.17964	0.66948	1.16625
											46.3	0.1399	0.66315	1.15688
											46.32	0.18791	0.6679	1.1425
											46.34	0.17881	0.67846	1.18875
											46.36	0.1606	0.66156	1.14812
											46.38	0.18046	0.651	1.1375
											46.4	0.14404	0.63939	1.14
											46.42	0.16805	0.66262	1.14313
											46.44	0.1606	0.66684	1.13438
											46.46	0.15894	0.66843	1.14313
											46.48	0.17798	0.65048	1.12313
											46.5	0.17715	0.65312	1.1175
											46.52	0.18212	0.65681	1.12813
											46.54	0.16639	0.64731	1.1125
											46.56	0.14901	0.64836	1.13
											46.58	0.1606	0.64731	1.12187
											46.6	0.17467	0.6547	1.11625
											46.62	0.17053	0.64625	1.12
											46.64	0.15066	0.64308	1.11
											46.66	0.16308	0.64414	1.11563
											46.68	0.15315	0.6283	1.08625
											46.7	0.15315	0.63252	1.10188
											46.72	0.19536	0.62619	1.09813
											46.74	0.15977	0.62988	1.11188
											46.76	0.16391	0.63516	1.09875
											46.78	0.15977	0.62038	1.11938
											46.8	0.1606	0.64097	1.1
											46.82	0.18295	0.64889	1.09313
											46.84	0.16556	0.63305	1.08938
											46.86	0.1399	0.64044	1.09937
											46.88	0.17301	0.62724	1.09813
											46.9	0.13411	0.62196	1.08563
											46.92	0.15894	0.63094	1.09562
											46.94	0.16887	0.63939	1.10063
											46.96	0.14901	0.63516	1.06187
											46.98	0.16887	0.63516	1.085
											47	0.15315	0.63305	1.07
											47.02	0.18212	0.64308	1.08062
											47.04	0.12914	0.64361	1.07312
											47.06	0.14818	0.62883	1.06813
											47.08	0.1548	0.62196	1.0725
											47.1	0.13328	0.62883	1.07625
											47.12	0.13079	0.62883	1.08375
											47.14	0.14404	0.62883	1.09313
											47.16	0.12914	0.6151	1.06813
											47.18	0.17053	0.62513	1.06688
											47.2	0.1457	0.62249	1.09063
											47.22	0.13328	0.62196	1.06562
											47.24	0.15811	0.6246	1.06813
											47.26	0.13907	0.63411	1.0825
											47.28	0.16391	0.61193	1.06375
											47.3	0.15894	0.62777	1.06313
											47.32	0.15894	0.62777	1.06438
											47.34	0.14487	0.63833	1.0675
											47.36	0.13411	0.63569	1.05563
											47.38	0.13907	0.60507	1.0325
											47.4	0.15728	0.60137	1.045
											47.42	0.15646	0.62883	1.0625
											47.44	0.14073	0.62091	1.03
											47.46	0.11424	0.6283	1.05437
											47.48	0.15397	0.61457	1.065
											47.5	0.14735	0.62196	1.04938
											47.52	0.1548	0.62144	1.05875
											47.54	0.14404	0.62513	1.03937
											47.56	0.13742	0.64256	1.06125
											47.58	0.15977	0.60401	1.03625
											47.6	0.12252	0.62408	1.0625
											47.62	0.15563	0.62091	1.03438
											47.64	0.14073	0.62249	1.04625
											47.66	0.14735	0.60771	1.055
											47.68	0.11589	0.60137	1.03438
											47.7	0.15232	0.58817	1.03313
											47.72	0.13411	0.62302	1.03688
											47.74	0.12666	0.61404	1.0325
											47.76	0.17384	0.61404	1.04
											47.78	0.12914	0.61932	1.03562
											47.8	0.12169	0.6056	1.05875
											47.82	0.12831	0.61668	1.02375
											47.84	0.13079	0.6188	1.02625
											47.86	0.14901	0.60824	1.04563
											47.88	0.13742	0.6056	1.03187
											47.9	0.12997	0.60454	1.02875
											47.92	0.11341	0.59662	1.04312
											47.94	0.15563	0.60929	1.03
											47.96	0.15066	0.6188	1.03063
											47.98	0.14156	0.61721	1.04188
											48	0.14818	0.59979	1.0325
											48.02	0.12914	0.60982	1.03
											48.04	0.13328	0.62672	1.03625
											48.06	0.13245	0.60771	1.02375
											48.08	0.12914	0.5924	1.02375
											48.1	0.12997	0.61404	1.03
											48.12	0.13328	0.61932	1.01938
											48.14	0.15232	0.61457	1.00688
											48.16	0.14404	0.61563	1.005
											48.18	0.14073	0.59926	1.01625
											48.2	0.11424	0.61827	1.02313
											48.22	0.13659	0.59873	1.01312
											48.24	0.11341	0.6114	1.0225
											48.26	0.14238	0.60824	1.01438
											48.28	0.11921	0.60876	1.00813
											48.3	0.12334	0.61616	1.015
											48.32	0.15232	0.60243	1.03063
											48.34	0.1606	0.6151	1.02125
											48.36	0.15563	0.60348	1.02437
											48.38	0.13742	0.61246	1.02625
											48.4	0.13493	0.60824	1.02812
											48.42	0.16556	0.61404	1.02375
											48.44	0.12748	0.60982	1.02812
											48.46	0.14901	0.61457	1.0125
											48.48	0.14652	0.60454	1.01875
											48.5	0.13162	0.5982	1.01938
											48.52	0.16474	0.62249	1.01125
											48.54	0.125	0.62196	1.02
											48.56	0.12334	0.62038	0.98875
											48.58	0.15728	0.6056	1.01312
											48.6	0.13825	0.59504	1.00438
											48.62	0.13659	0.61932	1.025
											48.64	0.12086	0.60718	0.9975
											48.66	0.14156	0.61352	1.0325
											48.68	0.14901	0.58817	1.01813
											48.7	0.14983	0.60665	1.00875
											48.72	0.13907	0.62196	1.005
											48.74	0.15563	0.60612	0.99938
											48.76	0.12003	0.60137	1.01563
											48.78	0.12169	0.60824	1.00562
											48.8	0.15728	0.61352	1.02375
											48.82	0.15397	0.62196	1.01687
											48.84	0.13245	0.61457	0.98625
											48.86	0.1697	0.61774	1.01687
											48.88	0.17053	0.62777	1.01625
											48.9	0.17384	0.62513	1.01063
											48.92	0.14983	0.62408	1.01938
											48.94	0.17384	0.61932	1.0125
											48.96	0.15977	0.61299	1.00438
											48.98	0.15397	0.63252	1.015
											49	0.15977	0.61827	1.02
											49.02	0.15563	0.61774	0.99
											49.04	0.15149	0.60876	1.03187
											49.06	0.16556	0.61932	1.01563
											49.08	0.15232	0.61299	1.02188
											49.1	0.17632	0.63305	1.01438
											49.12	0.1606	0.64044	1.00438
											49.14	0.16391	0.62355	1.0075
											49.16	0.16474	0.63411	1.01438
											49.18	0.15977	0.63252	1.0325
											49.2	0.1548	0.62408	1.02625
											49.22	0.17384	0.63252	1.01625
											49.24	0.15232	0.62724	1.00625
											49.26	0.16391	0.64044	0.99563
											49.28	0.13907	0.62936	1.01438
											49.3	0.17053	0.64203	1.01125
											49.32	0.2053	0.65734	1.02563
											49.34	0.14404	0.65787	1.00562
											49.36	0.17384	0.63411	1.02125
											49.38	0.13907	0.62936	1.01188
											49.4	0.18046	0.64731	1.03063
											49.42	0.16887	0.63992	1.0125
											49.44	0.18212	0.65681	1.00063
											49.46	0.17053	0.63992	1
											49.48	0.17219	0.64836	1.01375
											49.5	0.14818	0.6547	1.03063
											49.52	0.17136	0.65892	0.995
											49.54	0.17881	0.64361	1.00562
											49.56	0.17798	0.66579	1.00937
											49.58	0.20364	0.66526	0.99125
											49.6	0.17964	0.66526	1.03562
											49.62	0.1995	0.66103	1.01125
											49.64	0.17219	0.66315	1.01063
											49.66	0.21192	0.66051	1.03063
											49.68	0.1904	0.65892	1.015
											49.7	0.18543	0.65523	1.00937
											49.72	0.20199	0.67635	1.01312
											49.74	0.20364	0.66843	1.02188
											49.76	0.1755	0.6811	1.02062
											49.78	0.19454	0.68163	1.01312
											49.8	0.20944	0.68215	1.015
											49.82	0.1697	0.67001	1.005
											49.84	0.20281	0.6642	1.01875
											49.86	0.22434	0.67001	1.01312
											49.88	0.23013	0.66895	1.005
											49.9	0.23593	0.66895	1.02
											49.92	0.24089	0.69799	1.04375
											49.94	0.21523	0.68004	0.99875
											49.96	0.23924	0.69007	1.02188
											49.98	0.21275	0.68374	1.0275
											50	0.23841	0.69483	1.02688
											50.02	0.21026	0.68532	1.01
											50.04	0.23841	0.7075	1.0225
											50.06	0.20116	0.68268	1.00313
											50.08	0.19454	0.72122	1.00063
											50.1	0.21854	0.68955	1.0275
											50.12	0.24255	0.71225	1.01813
											50.14	0.24669	0.72334	1.03438
											50.16	0.20364	0.70063	1.03688
											50.18	0.2144	0.7265	1.02313
											50.2	0.25579	0.70539	1.035
											50.22	0.2351	0.70275	1.03625
											50.24	0.28477	0.71278	1.02938
											50.26	0.24255	0.72175	1.02688
											50.28	0.25083	0.73706	1.03063
											50.3	0.23427	0.74393	1.03438
											50.32	0.24917	0.76082	1.04875
											50.34	0.27152	0.75396	1.03562
											50.36	0.24586	0.72598	1.03625
											50.38	0.26904	0.74498	1.04063
											50.4	0.24669	0.7265	1.04312
											50.42	0.26573	0.71753	1.05375
											50.44	0.25993	0.74868	1.02812
											50.46	0.24007	0.75132	1.04375
											50.48	0.24007	0.74076	1.06438
											50.5	0.28146	0.76346	1.05313
											50.52	0.25331	0.74446	1.03125
											50.54	0.25579	0.72809	1.05375
											50.56	0.30298	0.74868	1.07687
											50.58	0.25414	0.78511	1.04687
											50.6	0.26242	0.75502	1.07
											50.62	0.2649	0.76452	1.07125
											50.64	0.25414	0.78353	1.05563
											50.66	0.26904	0.77455	1.0625
											50.68	0.26987	0.77983	1.065
											50.7	0.28228	0.76505	1.05688
											50.72	0.3154	0.74604	1.06688
											50.74	0.31209	0.76822	1.06688
											50.76	0.2947	0.77086	1.06625
											50.78	0.31374	0.78036	1.07438
											50.8	0.2856	0.77666	1.0725
											50.82	0.24172	0.77561	1.08563
											50.84	0.25331	0.78353	1.07563
											50.86	0.2947	0.7962	1.105
											50.88	0.29139	0.82418	1.08625
											50.9	0.29884	0.76505	1.09
											50.92	0.26076	0.7962	1.09937
											50.94	0.30215	0.81468	1.09125
											50.96	0.34851	0.79197	1.0875
											50.98	0.31954	0.79725	1.07875
											51	0.33444	0.81151	1.10938
											51.02	0.30381	0.80042	1.10125
											51.04	0.3245	0.81732	1.1
											51.06	0.31374	0.78722	1.09438
											51.08	0.32368	0.81204	1.13438
											51.1	0.32202	0.81415	1.11125
											51.12	0.2856	0.82629	1.10438
											51.14	0.32533	0.82999	1.11688
											51.16	0.32202	0.81362	1.11313
											51.18	0.30795	0.81732	1.12625
											51.2	0.31705	0.81521	1.11188
											51.22	0.31043	0.82313	1.11375
											51.24	0.31623	0.82471	1.11
											51.26	0.30877	0.83897	1.16813
											51.28	0.32202	0.80201	1.14188
											51.3	0.29056	0.83633	1.12625
											51.32	0.34189	0.82841	1.15125
											51.34	0.33444	0.7962	1.115
											51.36	0.35099	0.82207	1.14
											51.38	0.36424	0.81151	1.15813
											51.4	0.3394	0.81943	1.16375
											51.42	0.31457	0.83052	1.18063
											51.44	0.33609	0.84266	1.18375
											51.46	0.32368	0.86325	1.155
											51.48	0.37252	0.83949	1.16312
											51.5	0.31705	0.84636	1.15562
											51.52	0.32781	0.88912	1.17313
											51.54	0.3303	0.83633	1.16625
											51.56	0.35265	0.85111	1.19125
											51.58	0.34934	0.84055	1.165
											51.6	0.37997	0.86642	1.20563
											51.62	0.33113	0.82577	1.17938
											51.64	0.35099	0.85533	1.20375
											51.66	0.35265	0.84108	1.195
											51.68	0.35182	0.85269	1.21688
											51.7	0.31623	0.849	1.22938
											51.72	0.34685	0.84741	1.21187
											51.74	0.32036	0.84741	1.20875
											51.76	0.3452	0.86748	1.19188
											51.78	0.35017	0.84266	1.22188
											51.8	0.35679	0.87117	1.235
											51.82	0.32864	0.84319	1.22312
											51.84	0.35844	0.84847	1.2075
											51.86	0.33858	0.86959	1.20625
											51.88	0.32781	0.85322	1.23375
											51.9	0.34603	0.86167	1.22188
											51.92	0.34934	0.85058	1.24688
											51.94	0.32864	0.88437	1.255
											51.96	0.32119	0.86431	1.20125
											51.98	0.32947	0.86272	1.26062
											52	0.37252	0.84688	1.25
											52.02	0.34272	0.86589	1.25312
											52.04	0.32947	0.86114	1.2775
											52.06	0.37583	0.87592	1.26437
											52.08	0.3394	0.86114	1.24688
											52.1	0.32699	0.8622	1.24125
											52.12	0.33113	0.87751	1.27187
											52.14	0.3543	0.83738	1.26313
											52.16	0.37914	0.86906	1.2675
											52.18	0.35348	0.83474	1.2675
											52.2	0.35679	0.85797	1.26625
											52.22	0.34685	0.84741	1.25188
											52.24	0.33692	0.8622	1.25875
											52.26	0.35348	0.82577	1.31125
											52.28	0.37003	0.83897	1.26938
											52.3	0.35348	0.83369	1.28375
											52.32	0.36093	0.8453	1.2825
											52.34	0.3303	0.85533	1.31125
											52.36	0.37086	0.85111	1.28063
											52.38	0.35762	0.84213	1.27688
											52.4	0.32781	0.85269	1.295
											52.42	0.35679	0.85533	1.27875
											52.44	0.31871	0.85692	1.32125
											52.46	0.34189	0.84583	1.2925
											52.48	0.3245	0.83316	1.29313
											52.5	0.33361	0.84477	1.305
											52.52	0.27649	0.83633	1.26688
											52.54	0.34437	0.8358	1.29938
											52.56	0.32616	0.83052	1.32375
											52.58	0.32616	0.84794	1.2825
											52.6	0.29884	0.81626	1.28938
											52.62	0.29222	0.81257	1.3125
											52.64	0.3245	0.81732	1.30562
											52.66	0.30712	0.7962	1.28
											52.68	0.31788	0.82682	1.27
											52.7	0.33858	0.81309	1.29062
											52.72	0.31374	0.81679	1.32938
											52.74	0.30381	0.81679	1.30313
											52.76	0.33609	0.81626	1.29938
											52.78	0.32781	0.81362	1.2825
											52.8	0.30795	0.81468	1.29625
											52.82	0.3096	0.81785	1.30125
											52.84	0.32285	0.79884	1.32812
											52.86	0.31457	0.78617	1.32437
											52.88	0.31126	0.80253	1.27688
											52.9	0.27235	0.80201	1.29313
											52.92	0.30712	0.80465	1.30562
											52.94	0.27566	0.81732	1.30187
											52.96	0.27318	0.83105	1.27937
											52.98	0.30381	0.79461	1.28375
											53	0.33775	0.81521	1.29875
											53.02	0.28725	0.79778	1.29688
											53.04	0.30629	0.77402	1.27
											53.06	0.28146	0.76399	1.25687
											53.08	0.29139	0.80253	1.26625
											53.1	0.25497	0.7698	1.2575
											53.12	0.2649	0.7735	1.28438
											53.14	0.31126	0.80359	1.30063
											53.16	0.3005	0.783	1.23688
											53.18	0.25497	0.75185	1.29313
											53.2	0.26821	0.7793	1.24125
											53.22	0.28725	0.76927	1.25125
											53.24	0.24503	0.75079	1.26125
											53.26	0.26987	0.78881	1.2325
											53.28	0.25083	0.7471	1.23625
											53.3	0.21109	0.74762	1.23
											53.32	0.25828	0.78828	1.22563
											53.34	0.22848	0.76452	1.24688
											53.36	0.27897	0.75977	1.23938
											53.38	0.23427	0.73654	1.22625
											53.4	0.24917	0.73654	1.22188
											53.42	0.24586	0.74287	1.20437
											53.44	0.25745	0.74287	1.20688
											53.46	0.25497	0.74182	1.20688
											53.48	0.24172	0.73495	1.22687
											53.5	0.22268	0.72017	1.1925
											53.52	0.24503	0.73706	1.185
											53.54	0.22599	0.72545	1.21688
											53.56	0.22351	0.71225	1.22063
											53.58	0.25083	0.72122	1.1625
											53.6	0.23344	0.74234	1.1825
											53.62	0.24255	0.69588	1.17875
											53.64	0.26656	0.71383	1.1775
											53.66	0.2053	0.7075	1.17938
											53.68	0.23262	0.72862	1.18625
											53.7	0.21937	0.71383	1.1825
											53.72	0.20281	0.71331	1.18937
											53.74	0.21606	0.71225	1.1575
											53.76	0.20861	0.69641	1.14938
											53.78	0.23841	0.69852	1.14188
											53.8	0.2202	0.69483	1.17188
											53.82	0.2293	0.69483	1.1725
											53.84	0.22268	0.71911	1.1575
											53.86	0.20778	0.67899	1.14
											53.88	0.24421	0.71331	1.145
											53.9	0.21192	0.68849	1.125
											53.92	0.21275	0.68849	1.1125
											53.94	0.20944	0.66843	1.13687
											53.96	0.18377	0.68638	1.13563
											53.98	0.21772	0.67212	1.12625
											54	0.22351	0.70011	1.12313
											54.02	0.21275	0.69324	1.125
											54.04	0.18709	0.67212	1.10125
											54.06	0.19205	0.67371	1.11437
											54.08	0.22268	0.65787	1.09125
											54.1	0.20613	0.66315	1.1025
											54.12	0.15894	0.65892	1.10312
											54.14	0.18626	0.6906	1.09
											54.16	0.17964	0.65734	1.085
											54.18	0.20778	0.651	1.08125
											54.2	0.18874	0.67423	1.07375
											54.22	0.18626	0.65364	1.06813
											54.24	0.1606	0.66579	1.09
											54.26	0.1846	0.66948	1.08625
											54.28	0.19205	0.64414	1.0775
											54.3	0.21026	0.65681	1.05437
											54.32	0.20447	0.65734	1.075
											54.34	0.16391	0.64467	1.06562
											54.36	0.17964	0.62988	1.07125
											54.38	0.17715	0.64044	1.07687
											54.4	0.17053	0.62883	1.065
											54.42	0.14901	0.65945	1.0425
											54.44	0.15811	0.64256	1.0375
											54.46	0.17467	0.64308	1.03562
											54.48	0.16142	0.63305	1.03
											54.5	0.18129	0.63041	1.05188
											54.52	0.16722	0.64308	1.02812
											54.54	0.17798	0.64995	1.0425
											54.56	0.18129	0.63464	1.04375
											54.58	0.15811	0.64308	1.04375
											54.6	0.15728	0.63305	1.0425
											54.62	0.13411	0.62724	1.02188
											54.64	0.15977	0.62619	1.00375
											54.66	0.17301	0.61932	1.05437
											54.68	0.14321	0.632	1.02437
											54.7	0.16474	0.63992	1.025
											54.72	0.14156	0.62619	1.01687
											54.74	0.14404	0.60454	1.01375
											54.76	0.1548	0.61721	1.01625
											54.78	0.1457	0.62408	1.025
											54.8	0.14321	0.64361	1.02188
											54.82	0.13907	0.61035	0.9925
											54.84	0.12252	0.6246	0.9975
											54.86	0.15066	0.63252	1.02313
											54.88	0.12417	0.60243	1.00688
											54.9	0.13411	0.6378	1.02313
											54.92	0.13162	0.6283	1.02188
											54.94	0.13576	0.61352	1.01875
											54.96	0.14321	0.6188	1.01438
											54.98	0.15563	0.60612	0.99437
											55	0.15232	0.60718	1.01375
											55.02	0.13245	0.6283	1.02188
											55.04	0.14156	0.60507	0.99563
											55.06	0.10679	0.59873	1.01312
											55.08	0.11507	0.59715	1.01188
											55.1	0.12831	0.59768	1.00313
											55.12	0.1399	0.60929	1.00688
											55.14	0.12666	0.61721	1.01125
											55.16	0.1101	0.60084	0.98938
											55.18	0.12831	0.58448	1.03125
											55.2	0.12666	0.59081	1.01
											55.22	0.13659	0.60771	1.00187
											55.24	0.14073	0.60929	0.99313
											55.26	0.11258	0.62038	1.01063
											55.28	0.12252	0.61299	0.98188
											55.3	0.11424	0.59081	0.99313
											55.32	0.13411	0.58501	0.98312
											55.34	0.10762	0.60084	0.99188
											55.36	0.12169	0.58976	0.98312
											55.38	0.09851	0.59662	0.98125
											55.4	0.12003	0.59345	1.00562
											55.42	0.12417	0.5887	0.99563
											55.44	0.12417	0.57445	0.99062
											55.46	0.09437	0.57867	0.9825
											55.48	0.12666	0.58184	0.97438
											55.5	0.11838	0.59979	1.01188
											55.52	0.13493	0.58817	0.99313
											55.54	0.11589	0.6114	0.99437
											55.56	0.12748	0.55861	0.99
											55.58	0.13328	0.57761	0.98312
											55.6	0.1101	0.56917	1.01063
											55.62	0.11838	0.59768	0.98312
											55.64	0.10265	0.56494	0.98563
											55.66	0.10844	0.55966	0.96938
											55.68	0.11838	0.58501	0.98813
											55.7	0.09189	0.58395	0.99313
											55.72	0.10182	0.56969	0.97313
											55.74	0.11175	0.58237	0.9825
											55.76	0.10679	0.58184	0.96125
											55.78	0.10596	0.57709	0.98438
											55.8	0.10596	0.59504	0.965
											55.82	0.0803	0.57761	0.98125
											55.84	0.10596	0.59556	0.96938
											55.86	0.0894	0.58659	0.96125
											55.88	0.12914	0.57603	0.98063
											55.9	0.08775	0.59293	0.98063
											55.92	0.0952	0.55597	0.96812
											55.94	0.09189	0.5623	0.97187
											55.96	0.08609	0.5623	0.99188
											55.98	0.09023	0.57392	0.97875
											56	0.08858	0.56177	0.97313
											56.02	0.08692	0.56547	1.0125
											56.04	0.10348	0.57075	0.96062
											56.06	0.09023	0.57445	0.98813
											56.08	0.09106	0.55966	0.96437
											56.1	0.09851	0.5623	0.98125
											56.12	0.07036	0.55755	0.94375
											56.14	0.05298	0.56547	0.97063
											56.16	0.07368	0.55861	0.9675
											56.18	0.0894	0.55438	0.95312
											56.2	0.07864	0.57075	0.97562
											56.22	0.07781	0.55808	0.96062
											56.24	0.07202	0.55702	0.97125
											56.26	0.08195	0.56441	0.97063
											56.28	0.09768	0.54171	0.96688
											56.3	0.08775	0.54752	0.96313
											56.32	0.07699	0.55808	0.97562
											56.34	0.0803	0.57761	0.955
											56.36	0.09272	0.54646	0.97187
											56.38	0.07368	0.56494	0.9575
											56.4	0.08444	0.55227	0.96938
											56.42	0.06871	0.55227	0.97
											56.44	0.07533	0.55121	0.96125
											56.46	0.09768	0.55121	0.96313
											56.48	0.08858	0.53854	0.95563
											56.5	0.06705	0.55333	0.9525
											56.52	0.04305	0.55861	0.94125
											56.54	0.06954	0.54805	0.95188
											56.56	0.07781	0.54435	0.96563
											56.58	0.06788	0.54488	0.9625
											56.6	0.1043	0.54541	0.96812
											56.62	0.06457	0.55913	0.95813
											56.64	0.07285	0.54382	0.94313
											56.66	0.07285	0.53379	0.9625
											56.68	0.06623	0.5491	0.96
											56.7	0.05132	0.54646	0.95312
											56.72	0.07285	0.54699	0.94813
											56.74	0.07036	0.55808	0.9475
											56.76	0.06126	0.52482	0.95938
											56.78	0.06705	0.54593	0.96563
											56.8	0.0745	0.53168	0.96
											56.82	0.05381	0.5301	0.9475
											56.84	0.06788	0.54329	0.93313
											56.86	0.06043	0.5396	0.94313
											56.88	0.0596	0.53907	0.94875
											56.9	0.07119	0.53115	0.93688
											56.92	0.07533	0.53749	0.945
											56.94	0.05215	0.54488	0.94
											56.96	0.07368	0.54013	0.95125
											56.98	0.05298	0.5491	0.9625
											57	0.0596	0.53801	0.95563
											57.02	0.08361	0.54752	0.94937
											57.04	0.06788	0.53801	0.94562
											57.06	0.08609	0.53221	0.95687
											57.08	0.04719	0.54277	0.95063
											57.1	0.05298	0.52851	0.94063
											57.12	0.0505	0.54171	0.95
											57.14	0.07368	0.53168	0.94375
											57.16	0.07616	0.53062	0.94688
											57.18	0.06126	0.52798	0.93313
											57.2	0.0654	0.52587	0.93437
											57.22	0.06788	0.54488	0.93688
											57.24	0.0745	0.52746	0.95875
											57.26	0.06126	0.5396	0.965
											57.28	0.05546	0.5301	0.94063
											57.3	0.04801	0.5301	0.9325
											57.32	0.04967	0.53379	0.92
											57.34	0.03477	0.52904	0.9225
											57.36	0.03891	0.53273	0.95438
											57.38	0.05712	0.54171	0.92687
											57.4	0.03477	0.54065	0.93375
											57.42	0.06291	0.53485	0.93812
											57.44	0.06871	0.52006	0.93688
											57.46	0.03311	0.52957	0.92687
											57.48	0.04967	0.52851	0.93
											57.5	0.06126	0.52112	0.93812
											57.52	0.03891	0.52006	0.925
											57.54	0.04056	0.52323	0.9225
											57.56	0.07202	0.53221	0.92813
											57.58	0.0505	0.53062	0.92875
											57.6	0.06043	0.5359	0.93375
											57.62	0.06705	0.52957	0.92563
											57.64	0.05546	0.53221	0.93188
											57.66	0.06623	0.5169	0.925
											57.68	0.05215	0.52693	0.93812
											57.7	0.05629	0.52957	0.92687
											57.72	0.04801	0.52587	0.93875
											57.74	0.03891	0.53537	0.94
											57.76	0.04801	0.52112	0.93625
											57.78	0.04636	0.5169	0.92687
											57.8	0.0356	0.53907	0.92438
											57.82	0.07947	0.53907	0.92938
											57.84	0.05546	0.51848	0.90875
											57.86	0.05546	0.52323	0.92813
											57.88	0.06291	0.53062	0.93812
											57.9	0.03146	0.53273	0.93938
											57.92	0.07533	0.52693	0.945
											57.94	0.03228	0.52534	0.9275
											57.96	0.0745	0.5132	0.92813
											57.98	0.03642	0.51373	0.94187
											58	0.05795	0.52746	0.9325
											58.02	0.04801	0.53221	0.9375
											58.04	0.0447	0.52798	0.92625
											58.06	0.04387	0.51531	0.92625
											58.08	0.04967	0.5037	0.93875
											58.1	0.0505	0.52165	0.935
											58.12	0.04139	0.52957	0.92188
											58.14	0.03642	0.52957	0.92312
											58.16	0.06126	0.52746	0.925
											58.18	0.05215	0.53326	0.92687
											58.2	0.04056	0.51531	0.935
											58.22	0.02815	0.52006	0.92
											58.24	0.06374	0.54118	0.92063
											58.26	0.04553	0.5301	0.92875
											58.28	0.03146	0.51531	0.935
											58.3	0.04636	0.53379	0.92063
											58.32	0.04884	0.51954	0.92375
											58.34	0.06374	0.51954	0.92188
											58.36	0.04222	0.5227	0.92
											58.38	0.03891	0.51478	0.92188
											58.4	0.03808	0.51478	0.93625
											58.42	0.0505	0.52693	0.935
											58.44	0.05464	0.52851	0.92312
											58.46	0.05381	0.51848	0.91937
											58.48	0.02566	0.5396	0.9375
											58.5	0.04553	0.52534	0.935
											58.52	0.0505	0.51795	0.92438
											58.54	0.04636	0.52376	0.9225
											58.56	0.0447	0.5169	0.93938
											58.58	0.06788	0.51742	0.91813
											58.6	0.03891	0.51003	0.92938
											58.62	0.0596	0.51531	0.92813
											58.64	0.05546	0.53273	0.92375
											58.66	0.06788	0.51795	0.91937
											58.68	0.04139	0.51162	0.91937
											58.7	0.0596	0.5095	0.91937
											58.72	0.03394	0.51795	0.91562
											58.74	0.06291	0.50686	0.91688
											58.76	0.04305	0.52006	0.92
											58.78	0.04305	0.50317	0.92625
											58.8	0.06871	0.53801	0.93875
											58.82	0.03642	0.50739	0.92375
											58.84	0.02235	0.5227	0.92312
											58.86	0.03725	0.5132	0.93
											58.88	0.05629	0.52059	0.91937
											58.9	0.04719	0.53537	0.91313
											58.92	0.04636	0.5227	0.93062
											58.94	0.02401	0.51426	0.93938
											58.96	0.0447	0.5301	0.9175
											58.98	0.06623	0.51003	0.91937
											59	0.04387	0.52587	0.92687
											59.02	0.0505	0.52059	0.935
											59.04	0.05464	0.50211	0.91125
											59.06	0.0505	0.51373	0.93125
											59.08	0.03891	0.52534	0.92375
											59.1	0.05215	0.51109	0.9325
											59.12	0.05298	0.5169	0.92063
											59.14	0.05298	0.51267	0.93313
											59.16	0.03477	0.50898	0.92875
											59.18	0.04636	0.51162	0.9225
											59.2	0.04884	0.52534	0.92188
											59.22	0.03891	0.51954	0.92063
											59.24	0.0596	0.50792	0.91063
											59.26	0.03974	0.51531	0.92
											59.28	0.02815	0.51584	0.9325
											59.3	0.04553	0.51003	0.93437
											59.32	0.04636	0.51795	0.9225
											59.34	0.05795	0.52059	0.93375
											59.36	0.03974	0.51056	0.92875
											59.38	0.02566	0.51531	0.92063
											59.4	0.04305	0.51901	0.91813
											59.42	0.0505	0.52006	0.92687
											59.44	0.04222	0.52482	0.92563
											59.46	0.06705	0.51637	0.93375
											59.48	0.04139	0.52218	0.92938
											59.5	0.03725	0.50739	0.90812
											59.52	0.01904	0.50634	0.91813
											59.54	0.04222	0.51584	0.92375
											59.56	0.03974	0.5169	0.91562
											59.58	0.0298	0.51109	0.92125
											59.6	0.0505	0.51003	0.93062
											59.62	0.03891	0.51584	0.92
											59.64	0.06126	0.50158	0.9225
											59.66	0.04636	0.5037	0.92
											59.68	0.05464	0.5227	0.92438
											59.7	0.05215	0.51531	0.93437
											59.72	0.02318	0.50158	0.915
											59.74	0.0356	0.50528	0.91187
											59.76	0.02566	0.5	0.92063
											59.78	0.01904	0.5227	0.93375
											59.8	0.04056	0.50739	0.92563
											59.82	0.03974	0.5169	0.9125
											59.84	0.04636	0.51109	0.92312
											59.86	0.0447	0.51109	0.93188
											59.88	0.03146	0.52587	0.9175
											59.9	0.0447	0.51478	0.915
											59.92	0.02897	0.52376	0.92125
											59.94	0.01076	0.50422	0.92938
[truncated: 1,003 more rows]

## Sheet: Fig. 4
	Figure 4f						Figure 4f inset
	time (ns)	InP-ZnS	1	2	4		ZnS epilayer thickness	QY (%)
	-14.0048		0		0		0	56.5775
	-13.9003	0	0	0	0		1	97.3441
	-13.7958	0	0	0	0		2	97
	-13.6913	0	0	0	0		4	94
	-13.5868	0	0	0	0
	-13.4823	0	0	0	0
	-13.3778	0	0	0	0
	-13.2732	0	0	0	0
	-13.1687	0	0	0	0
	-13.0642	0	0	0	0
	-12.9597	0	0	0	0
	-12.8552	0	0	0	0
	-12.7507	0	0	0	0
	-12.6462	0	0	0	0
	-12.5416	0	0	0	0
	-12.4371	0	0	0	0
	-12.3326	0	0	0	0
	-12.2281	0	0	0	0
	-12.1236	0	0	0	0
	-12.0191	0	0	0	0
	-11.9146	0	0	0	0
	-11.8101	0	0	0	0
	-11.7055	0	0	0	0
	-11.601	0	0	0	0
	-11.4965	0	0	0	0
	-11.392	0	0	0	0
	-11.2875	0	0	0	0
	-11.183	0	0	0	0
	-11.0785	0	0	0	0
	-10.9739	0	0	0	0
	-10.8694	0	0	0	0
	-10.7649	0	0	0	0
	-10.6604	0	0	0	0
	-10.5559	0	0	0	0
	-10.4514	0	0	0	0
	-10.3469	0	0	0	0
	-10.2423	0	0	0	0
	-10.1378	0	0	0	0
	-10.0333	0	0	0	0
	-9.9288	0	0	0	0
	-9.82429	0	0	0.0021	0
	-9.71977	0	0	0.0019	0
	-9.61526	0	0	0.0014	0
	-9.51075	0	0	0.0014	0
	-9.40623	0	0	0.0018	0
	-9.30172	0	0	0.0018	0
	-9.19721	0	0	0.0025	0
	-9.09269	0	0	0.0018	0
	-8.98818	0	0	0.0021	0
	-8.88366	0	0	0.0013	0
	-8.77915	0	0	0.0017	0
	-8.67464	0	0	0.0019	0
	-8.57012	0	0	0.0023	0
	-8.46561	0	0.0021	0.0014	0.0008
	-8.3611	0	0.0017	0.0016	0.0015
	-8.25658	0	0.0017	0.0016	0.0011
	-8.15207	0	0.0017	0.0009	0.0016
	-8.04755	0	0.0015	0.0013	0.0015
	-7.94304	0	0.0011	0.001	0.0014
	-7.83853	0	0.001	0.0014	0.001
	-7.73401	0	0.002	0.0016	0.0013
	-7.6295	0	0.0015	0.0029	0.0025
	-7.52499	0.0022	0.0019	0.0025	0.0016
	-7.42047	0.002	0.0015	0.0017	0.0015
	-7.31596	0.0025	0.001	0.0019	0.0022
	-7.21145	0.0018	0.0018	0.0013	0.0015
	-7.10693	0.0024	0.0012	0.002	0.0015
	-7.00242	0.0015	0.0024	0.0011	0.0019
	-6.8979	0.0022	0.0013	0.0017	0.0014
	-6.79339	0.0022	0.0011	0.0019	0.0018
	-6.68888	0.0015	0.0015	0.0018	0.0012
	-6.58436	0.0031	0.0018	0.0013	0.0021
	-6.47985	0.0025	0.0016	0.0017	0.0012
	-6.37534	0.0022	0.002	0.0014	0.0018
	-6.27082	0.0017	0.0013	0.0014	0.0014
	-6.16631	0.003	0.0008	0.0018	0.0013
	-6.06179	0.0019	0.0016	0.0018	0.0016
	-5.95728	0.0018	0.0018	0.0014	0.0018
	-5.85277	0.0026	0.0012	0.0025	0.0013
	-5.74825	0.0015	0.0015	0.0026	0.0011
	-5.64374	0.0015	0.0013	0.0033	0.0015
	-5.53923	0.0024	0.0011	0.0054	0.0021
	-5.43471	0.002	0.0017	0.0056	0.0012
	-5.3302	0.0018	0.0014	0.008	0.0015
	-5.22569	0.0019	0.0018	0.0123	0.0016
	-5.12117	0.0027	0.0025	0.0216	0.0019
	-5.01666	0.0021	0.0018	0.0377	0.002
	-4.91214	0.0021	0.0011	0.0691	0.0017
	-4.80763	0.0019	0.0016	0.1183	0.0022
	-4.70312	0.0022	0.0012	0.1905	0.0018
	-4.5986	0.0014	0.0021	0.2853	0.0015
	-4.49409	0.0027	0.0018	0.3705	0.0023
	-4.38958	0.0013	0.0027	0.4752	0.0024
	-4.28506	0.0024	0.0031	0.5759	0.0037
	-4.18055	0.0028	0.0036	0.6605	0.0035
	-4.07603	0.0018	0.007	0.7393	0.0064
	-3.97152	0.0024	0.0087	0.815	0.0072
	-3.86701	0.0024	0.0155	0.849	0.0136
	-3.76249	0.0025	0.0234	0.8898	0.0186
	-3.65798	0.0025	0.044	0.9205	0.0368
	-3.55347	0.0022	0.076	0.9227	0.07
	-3.44895	0.0015	0.14	0.9258	0.1235
	-3.34444	0.0033	0.219	0.93	0.1978
	-3.23992	0.0057	0.3151	0.9465	0.2947
	-3.13541	0.0058	0.4101	0.9475	0.3792
	-3.0309	0.008	0.4994	0.9275	0.4827
	-2.92638	0.0122	0.625	0.9341	0.6045
	-2.82187	0.0177	0.7021	0.9466	0.6814
	-2.71736	0.0301	0.77	0.9547	0.7593
	-2.61284	0.0565	0.8493	0.9589	0.8389
	-2.50833	0.1038	0.8992	0.9524	0.8778
	-2.40382	0.1685	0.9377	0.9426	0.9135
	-2.2993	0.2643	0.9265	0.9575	0.9242
	-2.19479	0.3562	0.9544	0.9484	0.9402
	-2.09027	0.4762	0.9614	0.9529	0.936
	-1.98576	0.5766	0.9718	0.9583	0.9539
	-1.88125	0.6612	0.9723	0.9692	0.9475
	-1.77673	0.7518	0.9694	0.9646	0.9569
	-1.67222	0.8228	0.9608	0.9768	0.9477
	-1.56771	0.8804	0.9785	0.9538	0.9587
	-1.46319	0.9377	0.9721	0.9716	0.9443
	-1.35868	0.9629	0.9655	0.9798	0.9593
	-1.25416	0.9812	0.9773	0.9684	0.956
	-1.14965	0.9698	0.9895	0.9593	0.9651
	-1.04514	0.9651	0.9675	0.9713	0.944
	-0.94062	0.9709	0.9798	0.9702	0.9864
	-0.83611	0.9719	0.973	0.9976	0.97
	-0.7316	0.9853	0.9701	0.9756	0.9675
	-0.62708	0.9859	0.9697	0.9717	0.975
	-0.52257	0.978	0.9633	0.9894	0.9807
	-0.41805	0.9745	0.965	0.958	0.9661
	-0.31354	0.98	0.9662	0.9656	0.9767
	-0.20903	0.9711	0.9767	0.9536	0.9642
	-0.10451	0.9711	0.9748	0.9466	0.9675
	0	1	1	1	1
	0.10451	0.9573	0.9779	0.9517	0.985
	0.20903	0.9952	0.9576	0.9559	0.9615
	0.31354	0.9751	0.9826	0.9373	0.9918
	0.41805	0.9815	0.9566	0.9483	0.9868
	0.52257	0.9949	0.9741	0.937	0.9743
	0.62708	0.9714	0.9716	0.9471	0.9751
	0.7316	0.958	0.9648	0.9524	0.9838
	0.83611	0.9817	0.9716	0.9475	0.98
	0.94062	0.986	0.9674	0.9247	0.9627
	1.04514	0.9778	0.9759	0.9258	0.9605
	1.14965	0.9666	0.9507	0.9371	0.9697
	1.25416	0.9971	0.9676	0.9237	0.9676
	1.35868	0.9605	0.9917	0.9137	0.9909
	1.46319	0.9763	0.9625	0.94	0.9474
	1.56771	0.9674	0.9549	0.9328	0.9603
	1.67222	0.9664	0.9529	0.8931	0.9653
	1.77673	0.9741	0.9498	0.9259	0.9676
	1.88125	0.9618	0.9381	0.9289	0.9463
	1.98576	0.9532	0.9338	0.8944	0.9539
	2.09027	0.9733	0.9461	0.9084	0.9348
	2.19479	0.9589	0.9389	0.9055	0.9393
	2.2993	0.9839	0.9408	0.8862	0.9403
	2.40382	0.9216	0.9477	0.9127	0.9319
	2.50833	0.9411	0.9257	0.8924	0.9396
	2.61284	0.9528	0.9235	0.9019	0.9409
	2.71736	0.9496	0.9169	0.9029	0.9295
	2.82187	0.9482	0.9186	0.9007	0.9333
	2.92638	0.9326	0.9348	0.8935	0.9308
	3.0309	0.931	0.888	0.8869	0.9258
	3.13541	0.9265	0.9298	0.8808	0.9367
	3.23992	0.9386	0.9191	0.8988	0.8978
	3.34444	0.9303	0.9291	0.884	0.9243
	3.44895	0.913	0.9146	0.8835	0.9206
	3.55347	0.9251	0.901	0.8891	0.9148
	3.65798	0.9251	0.8946	0.8756	0.8991
	3.76249	0.9178	0.8934	0.8559	0.9245
	3.86701	0.9171	0.9095	0.8727	0.9034
	3.97152	0.8996	0.8901	0.8613	0.9126
	4.07603	0.925	0.8998	0.8632	0.9017
	4.18055	0.8979	0.8781	0.8897	0.8785
	4.28506	0.9031	0.876	0.8608	0.8944
	4.38958	0.9177	0.8859	0.8487	0.91
	4.49409	0.8859	0.8816	0.8565	0.8926
	4.5986	0.8928	0.8885	0.8549	0.8877
	4.70312	0.8978	0.8883	0.8693	0.8944
	4.80763	0.8946	0.8729	0.8598	0.8921
	4.91214	0.8884	0.8814	0.8425	0.8983
	5.01666	0.8778	0.8647	0.8576	0.8715
	5.12117	0.8856	0.8697	0.8489	0.8876
	5.22569	0.8909	0.8871	0.8241	0.883
	5.3302	0.8742	0.8525	0.8727	0.8566
	5.43471	0.8791	0.8566	0.8156	0.8681
	5.53923	0.889	0.8759	0.8334	0.9064
	5.64374	0.8813	0.8696	0.8412	0.8681
	5.74825	0.8701	0.8316	0.818	0.8583
	5.85277	0.86	0.8617	0.8385	0.8478
	5.95728	0.8661	0.8379	0.8559	0.8724
	6.06179	0.8546	0.8532	0.8259	0.866
	6.16631	0.8774	0.8393	0.8361	0.8572
	6.27082	0.8528	0.8516	0.8238	0.8523
	6.37534	0.8529	0.8325	0.814	0.8631
	6.47985	0.8763	0.8382	0.818	0.8656
	6.58436	0.8611	0.8548	0.8161	0.8488
	6.68888	0.8403	0.8308	0.8201	0.8422
	6.79339	0.8492	0.8404	0.8046	0.8414
	6.8979	0.8621	0.8329	0.8076	0.8456
	7.00242	0.8369	0.8326	0.8058	0.838
	7.10693	0.8425	0.8182	0.7945	0.8344
	7.21145	0.8291	0.8192	0.8087	0.8367
	7.31596	0.8482	0.825	0.7891	0.8413
	7.42047	0.8402	0.8185	0.8074	0.8162
	7.52499	0.8156	0.8314	0.7995	0.8266
	7.6295	0.843	0.8063	0.816	0.8285
	7.73401	0.8237	0.8128	0.8007	0.8203
	7.83853	0.8349	0.8135	0.8049	0.8302
	7.94304	0.818	0.8099	0.792	0.8112
	8.04755	0.8255	0.806	0.7897	0.8069
	8.15207	0.8145	0.7895	0.7917	0.8207
	8.25658	0.8242	0.7918	0.7882	0.8065
	8.3611	0.8117	0.792	0.7958	0.7967
	8.46561	0.8195	0.8003	0.8297	0.8089
	8.57012	0.8079	0.792	0.7763	0.8062
	8.67464	0.8089	0.7706	0.7852	0.7924
	8.77915	0.8057	0.7744	0.79	0.8052
	8.88366	0.7946	0.7718	0.7804	0.7992
	8.98818	0.7906	0.7932	0.7579	0.7989
	9.09269	0.8074	0.7821	0.7684	0.7997
	9.19721	0.7937	0.7963	0.7655	0.7813
	9.30172	0.7927	0.7725	0.7558	0.8031
	9.40623	0.7993	0.784	0.777	0.793
	9.51075	0.7734	0.7742	0.7612	0.7985
	9.61526	0.7658	0.7725	0.7513	0.7869
	9.71977	0.7891	0.7793	0.7693	0.7886
	9.82429	0.7805	0.811	0.7587	0.8051
	9.9288	0.7865	0.7719	0.7468	0.7883
	10.0333	0.7794	0.7578	0.7381	0.7807
	10.1378	0.7664	0.779	0.7634	0.7832
	10.2423	0.7818	0.7563	0.7639	0.764
	10.3469	0.7738	0.745	0.7434	0.7774
	10.4514	0.777	0.7639	0.7514	0.7704
	10.5559	0.7741	0.7426	0.7657	0.7568
	10.6604	0.7854	0.7418	0.7492	0.76
	10.7649	0.8078	0.7519	0.7382	0.7738
	10.8694	0.7543	0.7398	0.7418	0.7595
	10.9739	0.7625	0.7519	0.738	0.7439
	11.0785	0.7654	0.7632	0.715	0.7676
	11.183	0.7499	0.748	0.7201	0.765
	11.2875	0.7633	0.7495	0.7418	0.7633
	11.392	0.7512	0.7547	0.7305	0.7564
	11.4965	0.7583	0.7375	0.7507	0.749
	11.601	0.7445	0.7364	0.723	0.7644
	11.7055	0.7539	0.7414	0.7488	0.7398
	11.8101	0.7452	0.7395	0.7295	0.747
	11.9146	0.7252	0.7309	0.7207	0.7455
	12.0191	0.7579	0.7439	0.7325	0.7353
	12.1236	0.739	0.7224	0.7254	0.7209
	12.2281	0.7551	0.7297	0.714	0.7338
	12.3326	0.7506	0.7063	0.7179	0.7584
	12.4371	0.7149	0.7165	0.7069	0.722
	12.5416	0.7343	0.7202	0.6884	0.7281
	12.6462	0.7374	0.7012	0.7256	0.7257
	12.7507	0.7188	0.7159	0.7111	0.7439
	12.8552	0.7156	0.7258	0.6858	0.7235
	12.9597	0.7262	0.7019	0.7052	0.7212
	13.0642	0.6988	0.7125	0.6981	0.7297
	13.1687	0.7302	0.7153	0.6957	0.7492
	13.2732	0.7338	0.7142	0.6956	0.7192
	13.3778	0.7261	0.7225	0.6912	0.7072
	13.4823	0.731	0.7047	0.7024	0.6907
	13.5868	0.704	0.6936	0.702	0.7089
	13.6913	0.7073	0.7151	0.7119	0.7206
	13.7958	0.7228	0.6855	0.7062	0.7127
	13.9003	0.7111	0.6893	0.6877	0.7086
	14.0048	0.7184	0.7099	0.6784	0.7263
	14.1093	0.722	0.6958	0.6628	0.6969
	14.2139	0.7033	0.6793	0.6822	0.6945
	14.3184	0.6979	0.6913	0.6807	0.7065
	14.4229	0.6839	0.7048	0.6795	0.7213
	14.5274	0.7198	0.6987	0.6937	0.6977
	14.6319	0.6937	0.6817	0.6951	0.6819
	14.7364	0.6822	0.6965	0.6892	0.7113
	14.8409	0.6932	0.7004	0.6717	0.6984
	14.9455	0.7034	0.6878	0.6661	0.707
	15.05	0.6804	0.6891	0.6716	0.7052
	15.1545	0.6907	0.6811	0.6813	0.6972
	15.259	0.7011	0.6636	0.677	0.6696
	15.3635	0.6827	0.658	0.6557	0.6806
	15.468	0.7007	0.6738	0.6515	0.6711
	15.5725	0.709	0.6609	0.6666	0.6547
	15.677	0.6854	0.6799	0.6721	0.6917
	15.7816	0.6836	0.6881	0.6291	0.6886
	15.8861	0.6902	0.6683	0.6713	0.6855
	15.9906	0.6736	0.6924	0.6442	0.688
	16.0951	0.6699	0.6628	0.6565	0.6664
	16.1996	0.6716	0.6481	0.6514	0.6841
	16.3041	0.6527	0.6586	0.6645	0.682
	16.4087	0.6561	0.6607	0.6515	0.6742
	16.5132	0.657	0.6491	0.6418	0.6682
	16.6177	0.6693	0.664	0.653	0.6652
	16.7222	0.6695	0.6524	0.6408	0.6645
	16.8267	0.6575	0.63	0.6543	0.6646
	16.9312	0.6794	0.6512	0.6617	0.6644
	17.0357	0.6646	0.6509	0.6334	0.6495
	17.1403	0.6515	0.6292	0.6467	0.6318
	17.2448	0.6427	0.6491	0.6465	0.6658
	17.3493	0.6538	0.6348	0.6437	0.6377
	17.4538	0.6605	0.6441	0.6226	0.6599
	17.5583	0.6561	0.6574	0.65	0.652
	17.6628	0.6357	0.6472	0.6377	0.6518
	17.7673	0.6453	0.655	0.6268	0.6502
	17.8718	0.6485	0.6377	0.6411	0.6581
	17.9764	0.6546	0.6358	0.6232	0.6341
	18.0809	0.6357	0.6306	0.6201	0.6263
	18.1854	0.6475	0.6302	0.6251	0.6495
	18.2899	0.6397	0.6517	0.6204	0.673
	18.3944	0.6166	0.6102	0.6297	0.6298
	18.4989	0.6208	0.6122	0.6307	0.6285
	18.6034	0.6503	0.611	0.6034	0.6413
	18.708	0.6302	0.6297	0.6087	0.6525
	18.8125	0.6518	0.6205	0.6302	0.6311
	18.917	0.6396	0.6214	0.6099	0.6255
	19.0215	0.6331	0.6193	0.6276	0.6348
	19.126	0.6284	0.6154	0.6135	0.6306
	19.2305	0.6458	0.6151	0.6212	0.6408
	19.335	0.6208	0.5883	0.6022	0.6324
	19.4396	0.6346	0.6167	0.6247	0.6366
	19.5441	0.6232	0.6139	0.604	0.6326
	19.6486	0.629	0.6149	0.6034	0.6138
	19.7531	0.6318	0.619	0.6003	0.6199
	19.8576	0.6317	0.6243	0.6012	0.6241
	19.9621	0.6217	0.5963	0.6091	0.6138
	20.0666	0.627	0.6058	0.5871	0.6245
	20.1711	0.6186	0.6054	0.6023	0.6288
	20.2757	0.6207	0.5993	0.6091	0.6166
	20.3802	0.6197	0.6159	0.5911	0.621
	20.4847	0.6266	0.5963	0.5926	0.6409
	20.5892	0.6048	0.6032	0.5885	0.6155
	20.6937	0.6324	0.6036	0.5996	0.6242
	20.7982	0.6395	0.5947	0.6096	0.6236
	20.9027	0.5997	0.5962	0.5802	0.5979
	21.0072	0.6076	0.6098	0.5841	0.6027
	21.1118	0.6197	0.5917	0.5908	0.6086
	21.2163	0.6161	0.5834	0.5916	0.59
	21.3208	0.6076	0.6076	0.5801	0.6027
	21.4253	0.6027	0.5773	0.5943	0.5956
	21.5298	0.5942	0.584	0.5929	0.6024
	21.6343	0.5892	0.5769	0.5813	0.5988
	21.7388	0.605	0.5798	0.5638	0.5867
	21.8434	0.605	0.578	0.5737	0.5891
	21.9479	0.6077	0.5876	0.5893	0.5906
	22.0524	0.6096	0.5851	0.5667	0.5845
	22.1569	0.5934	0.5734	0.5717	0.5765
	22.2614	0.5989	0.5634	0.5813	0.582
	22.3659	0.5839	0.5822	0.5584	0.5914
	22.4704	0.5852	0.5817	0.5798	0.5946
	22.575	0.5768	0.5646	0.5652	0.5983
	22.6795	0.5852	0.5605	0.5732	0.5659
	22.784	0.5851	0.5619	0.5688	0.5858
	22.8885	0.5603	0.5718	0.5626	0.5708
	22.993	0.5953	0.5725	0.5693	0.5832
	23.0975	0.5817	0.5576	0.5669	0.5882
	23.202	0.5785	0.5479	0.5646	0.5734
	23.3066	0.5834	0.5675	0.5641	0.5798
	23.4111	0.5918	0.5577	0.5512	0.5831
	23.5156	0.5801	0.5492	0.5691	0.5605
	23.6201	0.5583	0.5696	0.553	0.5714
	23.7246	0.573	0.5524	0.552	0.5752
	23.8291	0.5834	0.5743	0.5602	0.5687
	23.9336	0.5852	0.5621	0.5454	0.5711
	24.0382	0.5694	0.5471	0.5558	0.5536
	24.1427	0.5734	0.5547	0.5498	0.5594
	24.2472	0.5796	0.5467	0.5381	0.564
	24.3517	0.5672	0.5484	0.5428	0.5498
	24.4562	0.5791	0.5516	0.5492	0.5772
	24.5607	0.5826	0.5397	0.5469	0.5479
	24.6652	0.562	0.5397	0.5541	0.5579
	24.7697	0.5711	0.5325	0.5354	0.5541
	24.8743	0.5703	0.534	0.5475	0.5483
	24.9788	0.5618	0.5285	0.5547	0.5527
	25.0833	0.5677	0.5544	0.5447	0.5551
	25.1878	0.5537	0.5406	0.5361	0.5525
	25.2923	0.5584	0.5362	0.5391	0.5443
	25.3968	0.554	0.5606	0.5666	0.5611
	25.5013	0.5499	0.5299	0.5203	0.5527
	25.6059	0.5576	0.5274	0.5296	0.5346
	25.7104	0.5517	0.5426	0.5331	0.55
	25.8149	0.5507	0.5373	0.518	0.5589
	25.9194	0.5348	0.5279	0.5298	0.5397
	26.0239	0.5512	0.5318	0.5405	0.5436
	26.1284	0.5446	0.5303	0.5182	0.5448
	26.2329	0.5382	0.5305	0.5342	0.5478
	26.3375	0.5556	0.5175	0.5387	0.5417
	26.442	0.5536	0.5176	0.5288	0.5421
	26.5465	0.5291	0.5167	0.5211	0.5244
	26.651	0.5371	0.5189	0.5199	0.5352
	26.7555	0.545	0.5217	0.5105	0.5503
	26.86	0.547	0.5027	0.5257	0.5234
	26.9645	0.5397	0.5213	0.5189	0.5297
	27.0691	0.5311	0.5162	0.5192	0.5236
	27.1736	0.5345	0.5139	0.5096	0.5248
	27.2781	0.5361	0.5154	0.5161	0.5218
	27.3826	0.5468	0.5159	0.5104	0.5322
	27.4871	0.5249	0.5073	0.5207	0.5126
	27.5916	0.5293	0.5065	0.5096	0.5216
	27.6961	0.5478	0.5197	0.5101	0.5324
	27.8006	0.5061	0.5072	0.526	0.5222
	27.9052	0.5324	0.5009	0.5129	0.5115
	28.0097	0.5315	0.5059	0.4998	0.5274
	28.1142	0.5341	0.4998	0.5073	0.5026
	28.2187	0.5297	0.5121	0.5071	0.5073
	28.3232	0.5253	0.5113	0.5078	0.5139
	28.4277	0.5074	0.4909	0.5092	0.509
	28.5322	0.5221	0.4941	0.4882	0.5224
	28.6367	0.5208	0.5071	0.4924	0.5085
	28.7413	0.5089	0.5071	0.504	0.5105
	28.8458	0.5099	0.4963	0.4945	0.5125
	28.9503	0.5218	0.4885	0.501	0.5098
	29.0548	0.5021	0.4838	0.4861	0.4967
	29.1593	0.5256	0.4886	0.5007	0.494
	29.2638	0.5296	0.4902	0.4975	0.5063
	29.3683	0.5157	0.4716	0.4782	0.4881
	29.4729	0.5176	0.4853	0.485	0.5015
	29.5774	0.5175	0.4946	0.4955	0.5003
	29.6819	0.5091	0.483	0.4865	0.5018
	29.7864	0.5029	0.4946	0.4804	0.5061
	29.8909	0.5152	0.4821	0.4919	0.4871
	29.9954	0.4931	0.4836	0.4825	0.4971
	30.0999	0.508	0.491	0.4916	0.5004
	30.2045	0.508	0.4759	0.4858	0.4933
	30.309	0.4868	0.4785	0.49	0.5054
	30.4135	0.5053	0.4743	0.4996	0.4905
	30.518	0.5015	0.4825	0.4764	0.4964
	30.6225	0.4897	0.4696	0.4707	0.4837
	30.727	0.5023	0.469	0.4824	0.4852
	30.8315	0.4878	0.4749	0.4613	0.4968
	30.9361	0.5075	0.4801	0.473	0.4898
	31.0406	0.4927	0.479	0.4799	0.4816
	31.1451	0.4963	0.4692	0.463	0.4709
	31.2496	0.4971	0.4651	0.4689	0.4694
	31.3541	0.4862	0.4693	0.4794	0.482
	31.4586	0.5078	0.4639	0.4575	0.4772
	31.5631	0.4973	0.4732	0.4703	0.4868
	31.6676	0.4732	0.4704	0.4758	0.4814
	31.7722	0.4861	0.4746	0.4707	0.4886
	31.8767	0.4876	0.4735	0.4607	0.4738
	31.9812	0.4952	0.4589	0.4709	0.4701
	32.0857	0.497	0.4639	0.4592	0.4821
	32.1902	0.4822	0.4674	0.4593	0.4657
	32.2947	0.4758	0.468	0.4647	0.4641
	32.3993	0.4778	0.4583	0.4545	0.4682
	32.5038	0.4818	0.4471	0.4642	0.4585
	32.6083	0.4767	0.4523	0.4546	0.469
	32.7128	0.4866	0.4585	0.4547	0.4741
	32.8173	0.4817	0.4495	0.4535	0.4601
	32.9218	0.4759	0.4575	0.4572	0.4652
	33.0263	0.4804	0.4512	0.4608	0.4685
	33.1308	0.4837	0.4569	0.4615	0.4606
	33.2354	0.4704	0.4388	0.4435	0.4647
	33.3399	0.4759	0.4523	0.4436	0.4725
	33.4444	0.47	0.4449	0.4453	0.4599
	33.5489	0.468	0.46	0.4438	0.4644
	33.6534	0.4703	0.4422	0.4368	0.4615
	33.7579	0.4758	0.4418	0.4428	0.4521
	33.8624	0.471	0.4602	0.4583	0.4576
	33.9669	0.4598	0.4513	0.4298	0.4604
	34.0715	0.4556	0.4433	0.4393	0.4476
	34.176	0.4663	0.4389	0.4446	0.4466
	34.2805	0.4732	0.4352	0.4453	0.4561
	34.385	0.4619	0.4418	0.4477	0.4431
	34.4895	0.4588	0.4326	0.4466	0.4612
	34.594	0.4588	0.4428	0.4359	0.4582
	34.6985	0.451	0.4358	0.4316	0.4413
	34.8031	0.4558	0.4319	0.4456	0.4578
	34.9076	0.4577	0.4298	0.4211	0.4483
	35.0121	0.4416	0.4246	0.4289	0.4397
	35.1166	0.4593	0.4418	0.4422	0.429
	35.2211	0.4491	0.4338	0.4315	0.4446
	35.3256	0.4564	0.4225	0.4344	0.4413
	35.4301	0.454	0.4255	0.4398	0.4435
	35.5347	0.4467	0.4356	0.4326	0.4341
	35.6392	0.4513	0.4239	0.4229	0.4362
	35.7437	0.4497	0.436	0.4294	0.4385
	35.8482	0.4563	0.417	0.43	0.4404
	35.9527	0.4251	0.4264	0.4322	0.4325
	36.0572	0.4397	0.423	0.427	0.4404
	36.1617	0.4673	0.4251	0.4106	0.4405
	36.2662	0.4331	0.4071	0.4354	0.4261
	36.3708	0.4402	0.4132	0.4153	0.4194
	36.4753	0.4414	0.4254	0.4245	0.4376
	36.5798	0.4324	0.4165	0.4183	0.4184
	36.6843	0.4514	0.4212	0.4289	0.426
	36.7888	0.4525	0.4196	0.4166	0.4283
	36.8933	0.4375	0.4046	0.425	0.4153
	36.9978	0.4357	0.4178	0.4178	0.4159
	37.1024	0.4427	0.4099	0.4063	0.42
	37.2069	0.4378	0.4082	0.423	0.4118
	37.3114	0.4378	0.4139	0.4183	0.4293
	37.4159	0.4456	0.4079	0.4087	0.4222
	37.5204	0.4247	0.4012	0.4114	0.411
	37.6249	0.4306	0.4067	0.4136	0.4196
	37.7294	0.4327	0.4087	0.4252	0.4181
	37.834	0.4229	0.4114	0.4046	0.403
	37.9385	0.4261	0.4162	0.4047	0.4267
	38.043	0.4338	0.4095	0.4089	0.4046
	38.1475	0.4154	0.3893	0.4203	0.4229
	38.252	0.4219	0.4125	0.4049	0.4142
	38.3565	0.4197	0.3937	0.4086	0.4113
	38.461	0.4128	0.4016	0.4072	0.4221
	38.5656	0.4283	0.3993	0.4151	0.4087
	38.6701	0.4102	0.3944	0.3966	0.4105
	38.7746	0.4146	0.4004	0.4028	0.4019
	38.8791	0.4251	0.3932	0.4086	0.4012
	38.9836	0.4088	0.3906	0.3911	0.407
	39.0881	0.4185	0.4067	0.4014	0.3991
	39.1926	0.4141	0.3883	0.4032	0.4095
	39.2972	0.414	0.3902	0.391	0.3916
	39.4017	0.4186	0.4065	0.4061	0.4086
	39.5062	0.4097	0.3915	0.3952	0.4098
	39.6107	0.4228	0.3901	0.3908	0.4022
	39.7152	0.4182	0.3907	0.3926	0.3999
	39.8197	0.4097	0.3878	0.3927	0.3951
	39.9242	0.4098	0.3964	0.3927	0.3987
	40.0288	0.4108	0.3883	0.3905	0.3961
	40.1333	0.4009	0.3938	0.3936	0.3926
	40.2378	0.398	0.3833	0.3794	0.3906
	40.3423	0.4139	0.3781	0.3806	0.3969
	40.4468	0.4072	0.3903	0.391	0.3971
	40.5513	0.4046	0.3773	0.3856	0.3844
	40.6558	0.4045	0.3796	0.3795	0.3949
	40.7603	0.4138	0.3876	0.3758	0.3965
	40.8649	0.4182	0.386	0.3709	0.3866
	40.9694	0.3974	0.3698	0.3822	0.3962
	41.0739	0.4115	0.3815	0.3926	0.3796
	41.1784	0.3979	0.3763	0.39	0.3827
	41.2829	0.4028	0.3611	0.3819	0.3766
	41.3874	0.4014	0.3863	0.3872	0.3846
	41.4919	0.402	0.3783	0.3821	0.3843
	41.5964	0.3949	0.3675	0.3874	0.3737
	41.701	0.3981	0.3631	0.3678	0.3756
	41.8055	0.3954	0.3618	0.3827	0.371
	41.91	0.3984	0.3697	0.3716	0.3694
	42.0145	0.3903	0.3759	0.3721	0.3637
	42.119	0.4142	0.3755	0.3775	0.3768
	42.2235	0.3892	0.3583	0.3659	0.3835
	42.328	0.4057	0.3774	0.3799	0.3737
	42.4326	0.3861	0.3608	0.368	0.3854
	42.5371	0.392	0.3583	0.3788	0.3681
	42.6416	0.3884	0.3739	0.3694	0.3781
	42.7461	0.3947	0.3444	0.3792	0.3691
	42.8506	0.3947	0.3738	0.3753	0.3727
	42.9551	0.381	0.3641	0.3633	0.3781
	43.0596	0.3836	0.359	0.367	0.3763
	43.1642	0.3858	0.3646	0.3702	0.3693
	43.2687	0.3896	0.3624	0.3688	0.3621
	43.3732	0.3933	0.3612	0.3625	0.3736
	43.4777	0.3782	0.3677	0.3608	0.3643
	43.5822	0.3913	0.3528	0.3644	0.3665
	43.6867	0.3722	0.371	0.3639	0.3917
	43.7912	0.3867	0.3563	0.3561	0.3704
	43.8957	0.3847	0.3547	0.3591	0.3605
	44.0003	0.3816	0.3562	0.3479	0.3686
	44.1048	0.3876	0.3494	0.3563	0.3688
	44.2093	0.3796	0.352	0.349	0.3678
	44.3138	0.3736	0.3498	0.3551	0.3697
	44.4183	0.3778	0.3453	0.3543	0.3507
	44.5228	0.3796	0.354	0.3551	0.3694
	44.6273	0.3858	0.3506	0.3488	0.3677
	44.7319	0.3696	0.3405	0.3581	0.3557
	44.8364	0.3653	0.3487	0.3436	0.3533
	44.9409	0.3733	0.3553	0.3451	0.3585
	45.0454	0.3777	0.3333	0.3598	0.36
	45.1499	0.3748	0.3387	0.3538	0.3577
	45.2544	0.3544	0.3496	0.3555	0.3514
	45.359	0.3763	0.3431	0.3499	0.344
	45.4635	0.3652	0.3551	0.3373	0.3479
	45.568	0.3676	0.3416	0.3588	0.3523
	45.6725	0.3611	0.3388	0.3521	0.359
	45.777	0.366	0.3368	0.3514	0.357
	45.8815	0.3758	0.3407	0.3411	0.3407
	45.986	0.3649	0.3406	0.3436	0.3479
	46.0905	0.3647	0.3323	0.3357	0.3535
	46.1951	0.3649	0.3408	0.3404	0.3515
	46.2996	0.3566	0.3346	0.3416	0.357
	46.4041	0.3711	0.3397	0.3426	0.3509
	46.5086	0.3569	0.3285	0.3403	0.3363
	46.6131	0.3474	0.3309	0.3448	0.3421
	46.7176	0.3551	0.337	0.3287	0.3382
	46.8221	0.3618	0.3237	0.3382	0.342
	46.9267	0.3587	0.3292	0.3346	0.3372
	47.0312	0.3571	0.333	0.3384	0.3397
	47.1357	0.3518	0.3218	0.338	0.3363
	47.2402	0.3432	0.3285	0.3385	0.3434
	47.3447	0.3566	0.3399	0.3384	0.3419
	47.4492	0.3625	0.3302	0.3449	0.3392
	47.5537	0.3539	0.3246	0.3307	0.348
	47.6583	0.345	0.3265	0.3377	0.3308
	47.7628	0.3529	0.324	0.339	0.3228
	47.8673	0.3576	0.3434	0.3384	0.3429
	47.9718	0.36	0.3217	0.337	0.3352
	48.0763	0.3538	0.3315	0.3302	0.3183
	48.1808	0.3672	0.3235	0.3323	0.3328
	48.2853	0.336	0.319	0.3368	0.3316
	48.3898	0.3468	0.3355	0.3243	0.3342
	48.4944	0.3492	0.3298	0.3316	0.3359
	48.5989	0.3293	0.3172	0.3215	0.3255
	48.7034	0.3421	0.3242	0.3272	0.3252
	48.8079	0.3483	0.3279	0.3227	0.3321
	48.9124	0.3534	0.3232	0.3211	0.3346
	49.0169	0.345	0.3195	0.319	0.3295
	49.1214	0.3373	0.3176	0.3288	0.3255
	49.2259	0.3439	0.3208	0.3222	0.3218
	49.3305	0.3377	0.314	0.3097	0.3326
	49.435	0.3397	0.3074	0.3109	0.3252
	49.5395	0.3287	0.319	0.3222	0.324
	49.644	0.346	0.3184	0.3032	0.3315
	49.7485	0.3398	0.3004	0.3211	0.3223
	49.853	0.3542	0.3071	0.3113	0.3282
	49.9575	0.3376	0.3052	0.3114	0.312
	50.0621	0.3372	0.2987	0.3126	0.3188
	50.1666	0.3314	0.2999	0.307	0.3197
	50.2711	0.3375	0.3038	0.323	0.3101
	50.3756	0.3371	0.3026	0.3102	0.309
	50.4801	0.3355	0.3009	0.32	0.3096
	50.5846	0.32	0.2955	0.3081	0.304
	50.6891	0.3334	0.3025	0.2988	0.3059
	50.7937	0.334	0.3039	0.3229	0.3168
	50.8982	0.3302	0.3027	0.3035	0.3069
	51.0027	0.3242	0.3054	0.3119	0.3028
	51.1072	0.3245	0.3063	0.2996	0.3199
	51.2117	0.3247	0.3147	0.3082	0.2983
	51.3162	0.3285	0.2989	0.3104	0.3123
	51.4207	0.3318	0.3002	0.3038	0.3029
	51.5252	0.3305	0.2975	0.3116	0.3159
	51.6298	0.3156	0.3003	0.3129	0.311
	51.7343	0.319	0.2951	0.299	0.3045
	51.8388	0.3286	0.2966	0.3099	0.3025
	51.9433	0.315	0.3025	0.3093	0.2955
	52.0478	0.3237	0.303	0.3127	0.3009
	52.1523	0.325	0.3087	0.3049	0.308
	52.2569	0.3182	0.3015	0.3066	0.303
	52.3614	0.3265	0.2897	0.3046	0.314
	52.4659	0.3222	0.2884	0.2884	0.3106
	52.5704	0.316	0.3013	0.3024	0.302
	52.6749	0.3093	0.2953	0.2918	0.3022
	52.7794	0.3058	0.2826	0.2969	0.2964
	52.8839	0.3178	0.2934	0.2978	0.298
	52.9885	0.3066	0.2891	0.3048	0.2982
	53.093	0.3257	0.2901	0.2982	0.3048
	53.1975	0.3207	0.284	0.2956	0.2981
	53.302	0.321	0.2905	0.2998	0.2914
	53.4065	0.3065	0.2859	0.2939	0.298
	53.511	0.3034	0.2832	0.2856	0.2923
	53.6155	0.3149	0.2806	0.2854	0.2932
	53.72	0.3173	0.2874	0.2835	0.299
	53.8246	0.3061	0.2813	0.2923	0.2885
	53.9291	0.3112	0.2824	0.2879	0.2952
	54.0336	0.3169	0.2852	0.2898	0.2949
	54.1381	0.3124	0.29	0.2866	0.2966
	54.2426	0.2972	0.2749	0.2887	0.2807
	54.3471	0.3105	0.2702	0.2832	0.2799
	54.4516	0.3081	0.2833	0.2753	0.2863
	54.5562	0.3151	0.2859	0.2866	0.2811
	54.6607	0.3044	0.2835	0.286	0.2902
	54.7652	0.3027	0.2783	0.2745	0.2862
	54.8697	0.319	0.2774	0.2782	0.2783
	54.9742	0.3092	0.2769	0.2929	0.2797
	55.0787	0.3027	0.2731	0.2938	0.2726
	55.1832	0.3048	0.2769	0.2792	0.2857
	55.2878	0.3087	0.2632	0.2867	0.282
	55.3923	0.2985	0.2688	0.2784	0.2809
	55.4968	0.3001	0.2703	0.2706	0.2894
	55.6013	0.2905	0.275	0.277	0.276
	55.7058	0.2888	0.2734	0.2693	0.2828
	55.8103	0.3024	0.2691	0.2813	0.2785
	55.9148	0.3046	0.2738	0.2875	0.2683
	56.0193	0.2923	0.2699	0.2665	0.2841
	56.1239	0.2996	0.2618	0.289	0.2678
	56.2284	0.2919	0.2623	0.2805	0.274
	56.3329	0.2945	0.272	0.278	0.2835
	56.4374	0.2994	0.2676	0.261	0.2792
	56.5419	0.2947	0.2724	0.2841	0.276
	56.6464	0.2971	0.2694	0.2718	0.2896
	56.7509	0.293	0.2691	0.2788	0.2729
	56.8554	0.3003	0.2639	0.2774	0.2755
	56.96	0.3013	0.2619	0.2771	0.2787
	57.0645	0.2798	0.2709	0.2725	0.2749
	57.169	0.2867	0.2723	0.274	0.2757
	57.2735	0.2975	0.2635	0.2681	0.268
	57.378	0.3041	0.2602	0.2706	0.2691
	57.4825	0.2818	0.2612	0.2737	0.2676
	57.587	0.2874	0.2593	0.2694	0.2679
	57.6916	0.2887	0.2626	0.2623	0.2709
	57.7961	0.2998	0.2667	0.2734	0.2675
	57.9006	0.2798	0.2604	0.2751	0.2725
	58.0051	0.2981	0.2641	0.2668	0.265
	58.1096	0.2906	0.2556	0.2732	0.2775
	58.2141	0.2904	0.257	0.2625	0.2693
	58.3186	0.2827	0.2616	0.2695	0.2752
	58.4232	0.2818	0.2548	0.2598	0.2686
	58.5277	0.2833	0.249	0.2564	0.2682
	58.6322	0.2868	0.2563	0.2654	0.2549
	58.7367	0.2824	0.2503	0.2658	0.2694
	58.8412	0.2893	0.259	0.2615	0.2652
	58.9457	0.2853	0.25	0.265	0.2599
	59.0502	0.2774	0.2524	0.2589	0.2694
	59.1547	0.2794	0.2529	0.2608	0.2532
	59.2593	0.2818	0.2503	0.2668	0.2606
	59.3638	0.2813	0.2534	0.2554	0.2602
	59.4683	0.2712	0.2439	0.2626	0.2631
	59.5728	0.2726	0.2498	0.2598	0.2616
	59.6773	0.2762	0.2526	0.2595	0.2549
	59.7818	0.2812	0.2542	0.2627	0.2507
	59.8864	0.2835	0.2502	0.2533	0.261
	59.9909	0.2736	0.2492	0.2521	0.2642
	60.0954	0.2742	0.2558	0.2584	0.2577
	60.1999	0.2802	0.2498	0.2599	0.2516
	60.3044	0.2659	0.2442	0.2455	0.2475
	60.4089	0.2814	0.2339	0.2495	0.2527
	60.5134	0.2842	0.2318	0.267	0.2592
	60.618	0.2688	0.247	0.2592	0.2578
	60.7225	0.2811	0.2341	0.2578	0.2433
	60.827	0.273	0.2444	0.2553	0.2496
	60.9315	0.2832	0.2478	0.2394	0.251
	61.036	0.268	0.2458	0.2534	0.245
	61.1405	0.2616	0.2383	0.2386	0.2532
	61.245	0.2765	0.2517	0.2468	0.2445
	61.3495	0.2702	0.2373	0.2566	0.2503
	61.4541	0.2603	0.2423	0.2421	0.2463
	61.5586	0.2765	0.2474	0.2482	0.2534
	61.6631	0.264	0.2406	0.2518	0.2503
	61.7676	0.2637	0.2375	0.2495	0.241
	61.8721	0.2662	0.2386	0.245	0.2509
	61.9766	0.2667	0.2411	0.2483	0.2459
	62.0811	0.2637	0.2313	0.2484	0.2451
	62.1857	0.2706	0.241	0.2434	0.2478
	62.2902	0.2724	0.2395	0.2488	0.247
	62.3947	0.2642	0.2392	0.2469	0.2404
	62.4992	0.2764	0.2379	0.2353	0.2362
	62.6037	0.264	0.231	0.235	0.2366
	62.7082	0.2655	0.2252	0.2474	0.241
	62.8127	0.2646	0.2408	0.2419	0.2417
	62.9173	0.2594	0.2328	0.2306	0.234
	63.0218	0.2636	0.2339	0.2334	0.2428
	63.1263	0.2662	0.2306	0.248	0.2495
	63.2308	0.2634	0.2382	0.2405	0.2419
	63.3353	0.2597	0.2285	0.2496	0.2299
	63.4398	0.2568	0.2324	0.2472	0.2496
	63.5443	0.261	0.2331	0.2305	0.2312
	63.6488	0.2566	0.2326	0.2357	0.2396
	63.7534	0.2473	0.2323	0.2406	0.2345
	63.8579	0.2574	0.2241	0.2252	0.233
	63.9624	0.2562	0.2294	0.2353	0.2335
	64.0669	0.2531	0.2288	0.2282	0.2373
	64.1714	0.2516	0.2266	0.2371	0.2346
	64.2759	0.2535	0.2133	0.241	0.2363
	64.3804	0.2585	0.2261	0.2309	0.2427
	64.4849	0.2605	0.2303	0.2329	0.2337
	64.5895	0.2496	0.2285	0.2456	0.2312
	64.694	0.2439	0.2261	0.227	0.2314
	64.7985	0.2523	0.2315	0.2325	0.2334
	64.903	0.2574	0.2254	0.2352	0.2383
	65.0075	0.2493	0.224	0.2249	0.2354
	65.112	0.2481	0.2218	0.2256	0.2333
	65.2165	0.2614	0.2173	0.2292	0.2377
	65.3211	0.2623	0.2208	0.2224	0.2366
	65.4256	0.2479	0.2142	0.2319	0.2359
	65.5301	0.2381	0.217	0.2285	0.2318
	65.6346	0.2453	0.224	0.2218	0.2324
	65.7391	0.2616	0.2134	0.222	0.2212
	65.8436	0.2385	0.2253	0.231	0.2313
	65.9481	0.2356	0.2223	0.2288	0.2329
	66.0527	0.2413	0.2214	0.2268	0.2285
	66.1572	0.2355	0.2173	0.2271	0.224
	66.2617	0.25	0.2146	0.2229	0.2278
	66.3662	0.2494	0.2178	0.2151	0.2302
	66.4707	0.2464	0.2204	0.2232	0.2245
	66.5752	0.2445	0.2158	0.2177	0.2272
	66.6797	0.2456	0.2218	0.2292	0.2211
	66.7843	0.2422	0.2233	0.2179	0.2228
	66.8888	0.2414	0.2035	0.2256	0.228
	66.9933	0.242	0.2117	0.2269	0.2108
	67.0978	0.2467	0.2175	0.2203	0.2237
	67.2023	0.244	0.2178	0.2279	0.222
	67.3068	0.239	0.2137	0.2207	0.2204
	67.4113	0.2377	0.2069	0.2159	0.2185
	67.5159	0.2365	0.2083	0.2277	0.2189
	67.6204	0.2318	0.2109	0.2123	0.2201
	67.7249	0.2515	0.2169	0.2228	0.227
	67.8294	0.2356	0.2096	0.221	0.2192
	67.9339	0.2373	0.2077	0.2197	0.2101
	68.0384	0.2393	0.2157	0.2176	0.2181
	68.1429	0.252	0.2061	0.217	0.2124
	68.2475	0.2359	0.2083	0.2252	0.2186
	68.352	0.2313	0.2185	0.218	0.2195
	68.4565	0.2361	0.2029	0.2085	0.2138
	68.561	0.235	0.203	0.2141	0.2239
	68.6655	0.2409	0.2036	0.2133	0.2105
	68.77	0.2322	0.2051	0.2157	0.2159
	68.8745	0.2235	0.2057	0.2168	0.2114
	68.979	0.2319	0.2048	0.2247	0.2138
	69.0836	0.23	0.2168	0.2137	0.2189
	69.1881	0.2319	0.1975	0.2212	0.2137
	69.2926	0.231	0.2026	0.2051	0.2136
	69.3971	0.2327	0.207	0.2104	0.215
	69.5016	0.2404	0.2067	0.2079	0.2122
	69.6061	0.2221	0.2054	0.212	0.2153
	69.7106	0.2291	0.2028	0.2091	0.2088
	69.8152	0.2274	0.2049	0.21	0.2055
	69.9197	0.2298	0.2021	0.2039	0.2119
	70.0242	0.2323	0.2047	0.2114	0.2085
	70.1287	0.2239	0.1984	0.2106	0.2046
	70.2332	0.2369	0.1963	0.2108	0.2014
	70.3377	0.2309	0.2092	0.2027	0.2134
	70.4422	0.2312	0.206	0.2029	0.2056
	70.5468	0.2341	0.1977	0.2109	0.217
	70.6513	0.2287	0.1984	0.2062	0.2028
	70.7558	0.2296	0.1913	0.2033	0.2041
	70.8603	0.2311	0.1952	0.2057	0.2044
	70.9648	0.2199	0.1944	0.2019	0.2051
	71.0693	0.2263	0.1932	0.2059	0.2052
	71.1738	0.2302	0.1927	0.1986	0.2058
	71.2783	0.2279	0.1905	0.2001	0.2023
	71.3829	0.225	0.1901	0.2039	0.201
	71.4874	0.2227	0.1924	0.2024	0.2076
	71.5919	0.2287	0.1924	0.1987	0.2037
	71.6964	0.2187	0.2	0.1908	0.199
	71.8009	0.2197	0.1955	0.1948	0.2
	71.9054	0.2212	0.1878	0.1955	0.2049
	72.0099	0.2196	0.1926	0.2014	0.2049
	72.1145	0.2176	0.1889	0.2003	0.1956
	72.219	0.2212	0.1943	0.2037	0.1913
	72.3235	0.2162	0.1895	0.2019	0.2074
	72.428	0.2125	0.1844	0.198	0.1974
	72.5325	0.2157	0.1856	0.2012	0.1943
	72.637	0.2079	0.1874	0.1979	0.2047
	72.7415	0.2169	0.1833	0.1975	0.1923
	72.8461	0.2173	0.1923	0.191	0.1924
	72.9506	0.2072	0.1832	0.197	0.1999
	73.0551	0.218	0.1855	0.1941	0.1946
	73.1596	0.2088	0.1796	0.197	0.1895
	73.2641	0.219	0.1951	0.1989	0.1987
	73.3686	0.2189	0.1924	0.1964	0.186
	73.4731	0.2131	0.1858	0.1968	0.1852
	73.5776	0.2045	0.1902	0.1965	0.1912
	73.6822	0.2089	0.1833	0.1903	0.1967
	73.7867	0.2075	0.1885	0.1958	0.1894
	73.8912	0.2177	0.1773	0.1999	0.1948
	73.9957	0.2081	0.1845	0.1852	0.1983
	74.1002	0.2021	0.1848	0.1986	0.1821
	74.2047	0.2179	0.1883	0.1855	0.1972
	74.3092	0.2149	0.1832	0.1928	0.1867
	74.4137	0.2079	0.185	0.192	0.1951
	74.5183	0.2105	0.1829	0.1817	0.1895
	74.6228	0.2108	0.1798	0.1937	0.1962
	74.7273	0.2119	0.1881	0.189	0.1891
	74.8318	0.2105	0.181	0.1975	0.1826
	74.9363	0.2023	0.1809	0.1986	0.1904
	75.0408	0.2094	0.1802	0.1859	0.1769
	75.1453	0.2123	0.1783	0.1889	0.1847
	75.2499	0.2145	0.1785	0.1876	0.1915
	75.3544	0.2044	0.1781	0.1973	0.1887
	75.4589	0.1988	0.1751	0.1883	0.1872
	75.5634	0.2023	0.1766	0.185	0.1868
	75.6679	0.2036	0.1754	0.192	0.1897
	75.7724	0.2071	0.1763	0.1843	0.1912
	75.8769	0.204	0.1796	0.1829	0.1868
	75.9815	0.2042	0.1701	0.1874	0.1783
	76.086	0.2017	0.1719	0.18	0.1796
	76.1905	0.2022	0.1854	0.1933	0.1848
	76.295	0.2045	0.1768	0.1827	0.1902
	76.3995	0.2044	0.172	0.1789	0.1808
	76.504	0.1953	0.1813	0.1832	0.1859
	76.6085	0.2058	0.177	0.1811	0.1754
	76.7131	0.1991	0.1778	0.1854	0.1746
	76.8176	0.2068	0.1768	0.18	0.1832
	76.9221	0.1954	0.1805	0.1783	0.1888
	77.0266	0.2029	0.1749	0.1827	0.1797
	77.1311	0.1996	0.1831	0.1773	0.1838
	77.2356	0.1894	0.171	0.1831	0.176
	77.3401	0.1905	0.1652	0.1737	0.1803
	77.4446	0.2046	0.1719	0.1806	0.1863
	77.5492	0.1953	0.1747	0.1787	0.1874
	77.6537	0.2079	0.1723	0.1746	0.1733
	77.7582	0.1997	0.165	0.1766	0.1841
	77.8627	0.2064	0.1767	0.1779	0.171
	77.9672	0.1954	0.1749	0.1784	0.1795
	78.0717	0.1955	0.1665	0.1804	0.1764
	78.1762	0.1974	0.1767	0.1777	0.1774
	78.2808	0.2036	0.1657	0.1765	0.1714
	78.3853	0.2024	0.1695	0.1744	0.181
	78.4898	0.1952	0.1575	0.1748	0.1711
	78.5943	0.1888	0.1703	0.1694	0.1689
	78.6988	0.1921	0.1645	0.1718	0.1744
	78.8033	0.1965	0.1694	0.1773	0.1798
	78.9078	0.1937	0.1586	0.174	0.1714
	79.0124	0.1893	0.1693	0.1794	0.1765
	79.1169	0.1921	0.1647	0.1757	0.1736
	79.2214	0.19	0.1688	0.1763	0.1736
	79.3259	0.1933	0.1579	0.1756	0.1754
	79.4304	0.1841	0.1611	0.1715	0.1753
	79.5349	0.1921	0.1649	0.1709	0.1703
	79.6394	0.1819	0.1646	0.1774	0.172
	79.7439	0.1899	0.1612	0.1729	0.1713
	79.8485	0.188	0.164	0.1681	0.1747
	79.953	0.187	0.1699	0.1729	0.17
	80.0575	0.1857	0.1661	0.1687	0.1628
	80.162	0.1828	0.1596	0.1705	0.1656
	80.2665	0.1925	0.1559	0.1637	0.165
	80.371	0.1887	0.1562	0.1712	0.1657
	80.4755	0.1866	0.1605	0.1718	0.1686
	80.5801	0.19	0.1587	0.1705	0.1661
	80.6846	0.1853	0.1658	0.1736	0.1604
	80.7891	0.1878	0.1662	0.1637	0.1676
	80.8936	0.1841	0.1575	0.1617	0.1706
	80.9981	0.186	0.1635	0.1651	0.1604
	81.1026	0.1785	0.1581	0.1724	0.1657
	81.2071	0.1848	0.1558	0.173	0.1632
	81.3117	0.1893	0.1584	0.1667	0.1736
	81.4162	0.1927	0.158	0.1656	0.1667
	81.5207	0.1953	0.1466	0.159	0.158
	81.6252	0.1798	0.1606	0.1639	0.1677
	81.7297	0.1843	0.1619	0.1732	0.1679
	81.8342	0.1858	0.1544	0.1619	0.1591
	81.9387	0.1867	0.1602	0.1633	0.1606
	82.0433	0.1802	0.1569	0.1676	0.1613
	82.1478	0.179	0.1543	0.1636	0.1568
	82.2523	0.1811	0.1596	0.1565	0.1597
	82.3568	0.1907	0.1569	0.1698	0.1592
	82.4613	0.1784	0.1577	0.162	0.1574
	82.5658	0.1783	0.1531	0.1638	0.1643
	82.6703	0.1835	0.1525	0.1698	0.1581
	82.7749	0.1819	0.1442	0.1612	0.1649
	82.8794	0.1791	0.1528	0.1623	0.1565
	82.9839	0.1823	0.157	0.1596	0.1601
	83.0884	0.1806	0.1558	0.1641	0.1558
	83.1929	0.1795	0.1499	0.1627	0.162
	83.2974	0.1872	0.1527	0.1514	0.1566
	83.4019	0.1802	0.1524	0.1648	0.1625
	83.5065	0.1836	0.1468	0.1579	0.161
	83.611	0.1764	0.1542	0.1611	0.153
	83.7155	0.1762	0.153	0.1598	0.1615
	83.82	0.1796	0.1474	0.1649	0.1533
	83.9245	0.1806	0.1528	0.1576	0.1562
	84.029	0.1692	0.157	0.1588	0.1548
	84.1335	0.1713	0.1483	0.161	0.1554
	84.238	0.1736	0.1467	0.1543	0.1546
	84.3426	0.1709	0.1487	0.1551	0.1481
	84.4471	0.1724	0.1432	0.1613	0.1509
	84.5516	0.1723	0.1494	0.1523	0.1613
	84.6561	0.1732	0.1522	0.1615	0.1525
	84.7606	0.1772	0.1424	0.1524	0.1564
	84.8651	0.1756	0.1505	0.1546	0.1462
	84.9696	0.1676	0.1465	0.1487	0.1599
	85.0742	0.1769	0.1414	0.1561	0.15
	85.1787	0.1703	0.1482	0.1517	0.1576
	85.2832	0.1698	0.1416	0.1566	0.1481
	85.3877	0.1665	0.1497	0.1598	0.1545
	85.4922	0.1651	0.1487	0.1532	0.16
	85.5967	0.1717	0.1372	0.1518	0.1516
	85.7012	0.1721	0.1445	0.1504	0.1503
	85.8058	0.1634	0.1396	0.1526	0.1497
	85.9103	0.1673	0.1387	0.1546	0.1559
	86.0148	0.18	0.1446	0.145	0.1586
	86.1193	0.1669	0.1457	0.1541	0.1499
	86.2238	0.1778	0.1475	0.1485	0.1469
	86.3283	0.167	0.1351	0.1474	0.1518
	86.4328	0.1683	0.149	0.1489	0.152
	86.5373	0.1678	0.148	0.1525	0.1485
	86.6419	0.1652	0.1425	0.1496	0.1486
	86.7464	0.1691	0.1455	0.1527	0.1385
	86.8509	0.1653	0.1412	0.1464	0.1457
	86.9554	0.1761	0.1392	0.1433	0.147
	87.0599	0.1673	0.1327	0.1525	0.1534
	87.1644	0.1683	0.1364	0.1454	0.1441
	87.2689	0.1726	0.1445	0.1366	0.1478
	87.3735	0.1661	0.1402	0.1426	0.1506
	87.478	0.1621	0.1394	0.1443	0.1499
	87.5825	0.1634	0.1419	0.143	0.1494
	87.687	0.1602	0.1381	0.1512	0.1513
	87.7915	0.162	0.1348	0.1481	0.1406
	87.896	0.1625	0.143	0.1517	0.1422
	88.0005	0.1676	0.1313	0.1468	0.1411
	88.1051	0.1591	0.1388	0.1474	0.1363
	88.2096	0.1567	0.1347	0.1443	0.1454
	88.3141	0.1595	0.1396	0.1443	0.1381
	88.4186	0.1689	0.137	0.1475	0.1402
	88.5231	0.1597	0.1352	0.1443	0.1425
	88.6276	0.1602	0.1344	0.1409	0.1371
	88.7321	0.166	0.1372	0.1428	0.1465
	88.8367	0.1564	0.1353	0.1451	0.151
	88.9412	0.1504	0.1396	0.141	0.1363
	89.0457	0.1602	0.1259	0.1352	0.1425
	89.1502	0.1655	0.1308	0.1389	0.1466
	89.2547	0.1596	0.1316	0.1416	0.1402
	89.3592	0.1615	0.1411	0.1367	0.1382
	89.4637	0.1564	0.1379	0.1427	0.1442
	89.5682	0.1571	0.1322	0.1425	0.1421
	89.6727	0.1572	0.1315	0.1409	0.1365
	89.7773	0.1588	0.135	0.1427	0.1428
	89.8818	0.1631	0.1331	0.1388	0.1448
	89.9863	0.1538	0.1255	0.1394	0.1357
	90.0908	0.1559	0.1314	0.1341	0.1323
	90.1953	0.1612	0.1326	0.1424	0.1464
	90.2998	0.1561	0.1309	0.1409	0.1422
	90.4043	0.155	0.132	0.138	0.1376
	90.5089	0.1614	0.1344	0.1419	0.1401
	90.6134	0.1511	0.1355	0.1389	0.1356
	90.7179	0.1571	0.1341	0.139	0.139
	90.8224	0.155	0.1253	0.1507	0.1356
	90.9269	0.153	0.1302	0.1365	0.1409
	91.0314	0.1636	0.1323	0.1374	0.1357
	91.1359	0.1593	0.1225	0.1311	0.1368
	91.2405	0.1542	0.1308	0.1312	0.1326
	91.345	0.1526	0.1254	0.141	0.1403
	91.4495	0.1437	0.1292	0.1388	0.1353
	91.554	0.1571	0.127	0.1349	0.131
	91.6585	0.1572	0.1257	0.132	0.134
	91.763	0.1565	0.1351	0.134	0.1331
	91.8675	0.1577	0.123	0.1354	0.1384
	91.9721	0.1509	0.1287	0.1352	0.1327
	92.0766	0.1534	0.1238	0.1328	0.1321
	92.1811	0.1526	0.1273	0.1334	0.1389
	92.2856	0.1524	0.1254	0.1311	0.1283
	92.3901	0.1499	0.1239	0.1226	0.129
	92.4946	0.1549	0.1311	0.1278	0.1321
	92.5991	0.1569	0.1271	0.1327	0.1333
	92.7036	0.1496	0.1206	0.1335	0.1339
	92.8082	0.1478	0.1242	0.1254	0.1335
	92.9127	0.154	0.1262	0.1273	0.1304
	93.0172	0.1513	0.1193	0.1346	0.1269
	93.1217	0.1477	0.1209	0.1443	0.1377
	93.2262	0.1505	0.1304	0.1323	0.1275
	93.3307	0.149	0.1176	0.1311	0.1244
	93.4352	0.1466	0.1262	0.1292	0.131
	93.5398	0.1486	0.1231	0.1338	0.1315
	93.6443	0.1456	0.1266	0.1302	0.1311
	93.7488	0.1488	0.1231	0.1279	0.1298
	93.8533	0.1486	0.1173	0.1271	0.1301
	93.9578	0.1396	0.1193	0.126	0.1355
	94.0623	0.1461	0.1215	0.137	0.123
	94.1668	0.1548	0.1215	0.1236	0.1313
	94.2714	0.1414	0.1198	0.1299	0.1258
	94.3759	0.1443	0.1241	0.1311	0.1213
	94.4804	0.1437	0.1279	0.13	0.138
	94.5849	0.1449	0.1199	0.1317	0.1262
	94.6894	0.1405	0.1177	0.1315	0.1277
	94.7939	0.1499	0.1185	0.1309	0.1324
	94.8984	0.1475	0.1204	0.1302	0.1267
	95.0029	0.1507	0.1164	0.1286	0.1256
	95.1075	0.1479	0.1195	0.1247	0.1272
	95.212	0.1433	0.1179	0.1275	0.1281
	95.3165	0.1447	0.1156	0.1205	0.1265
	95.421	0.1531	0.117	0.126	0.1339
	95.5255	0.1417	0.1168	0.1323	0.1201
	95.63	0.1345	0.1164	0.1287	0.1209
	95.7345	0.1445	0.1148	0.1249	0.1289
	95.8391	0.1468	0.1143	0.127	0.1211
	95.9436	0.142	0.1232	0.1208	0.1242
	96.0481	0.1367	0.1188	0.123	0.1265
	96.1526	0.1395	0.1208	0.1209	0.1162
	96.2571	0.1371	0.1125	0.1314	0.1279
	96.3616	0.1381	0.1194	0.1315	0.1213
	96.4661	0.144	0.115	0.1191	0.1197
	96.5707	0.1399	0.1163	0.1181	0.1175
	96.6752	0.1432	0.1113	0.1194	0.1197
	96.7797	0.1367	0.1181	0.1222	0.1198
	96.8842	0.1421	0.1087	0.1211	0.1177
	96.9887	0.1406	0.1169	0.1229	0.1207
	97.0932	0.1418	0.1139	0.1214	0.1188
	97.1977	0.138	0.1131	0.1241	0.1203
	97.3023	0.1369	0.116	0.1254	0.1229
	97.4068	0.1376	0.1128	0.124	0.1132
	97.5113	0.1462	0.108	0.118	0.1189
	97.6158	0.1347	0.1164	0.1235	0.1186
	97.7203	0.1343	0.1157	0.1171	0.1168
	97.8248	0.1374	0.1107	0.1208	0.1148
	97.9293	0.1366	0.1097	0.1175	0.1192
	98.0339	0.1352	0.1132	0.122	0.1198
	98.1384	0.1382	0.111	0.1157	0.1232
	98.2429	0.1397	0.1112	0.1247	0.1248
	98.3474	0.1458	0.1146	0.1181	0.1145
	98.4519	0.1316	0.1086	0.1189	0.1136
	98.5564	0.1368	0.1061	0.1207	0.1165
	98.6609	0.137	0.1159	0.1199	0.1115
	98.7655	0.1346	0.1119	0.1191	0.1165
	98.87	0.1366	0.1107	0.1169	0.1128
	98.9745	0.1304	0.1118	0.1176	0.1163
	99.079	0.1342	0.1105	0.1153	0.1162
	99.1835	0.1383	0.1086	0.1154	0.1135
	99.288	0.1437	0.1063	0.1215	0.1175
	99.3925	0.1338	0.1072	0.1159	0.1169
	99.497	0.1295	0.1106	0.1169	0.1126
	99.6016	0.1437	0.1045	0.1197	0.1166
	99.7061	0.1317	0.1087	0.1154	0.1168
	99.8106	0.1287	0.1062	0.1102	0.1131
	99.9151	0.128	0.1095	0.1106	0.1079
	100.02	0.1327	0.1082	0.1182	0.1148
	100.124	0.131	0.1074	0.1136	0.1161
	100.229	0.1299	0.1091	0.1153	0.1133
	100.333	0.1326	0.1091	0.1147	0.1131
	100.438	0.1296	0.1067	0.1123	0.111
	100.542	0.1354	0.1066	0.1175	0.1156
	100.647	0.1338	0.1042	0.1201	0.1156
	100.751	0.1363	0.1049	0.1134	0.1073
	100.856	0.1245	0.1037	0.108	0.1113
	100.96	0.1357	0.1073	0.1097	0.11
	101.065	0.1292	0.101	0.1146	0.1162
	101.169	0.1287	0.096	0.1162	0.1054
	101.274	0.1335	0.1007	0.1126	0.1163
	101.378	0.1295	0.1026	0.1165	0.1094
	101.483	0.1281	0.1027	0.1065	0.1091
	101.587	0.131	0.1026	0.1173	0.1031
	101.692	0.124	0.1008	0.1108	0.1107
	101.796	0.1265	0.0973	0.1119	0.1091
	101.901	0.1206	0.105	0.1057	0.1158
	102.005	0.1239	0.1058	0.1126	0.108
	102.11	0.1263	0.1076	0.1107	0.1085
	102.214	0.1276	0.0987	0.1055	0.1123
	102.319	0.1236	0.1007	0.1102	0.1032
	102.423	0.1337	0.0997	0.1092	0.1068
	102.528	0.1278	0.0976	0.111	0.1032
	102.632	0.122	0.1052	0.1101	0.1087
	102.737	0.1241	0.0982	0.1088	0.1069
	102.841	0.1276	0.1006	0.107	0.109
	102.946	0.1249	0.1044	0.1176	0.1167
	103.051	0.125	0.0994	0.1099	0.106
	103.155	0.1271	0.104	0.1094	0.1037
	103.26	0.1207	0.0975	0.1104	0.1057
	103.364	0.1223	0.0985	0.1041	0.1093
	103.469	0.1241	0.092	0.1102	0.1031
	103.573	0.129	0.1017	0.1061	0.1101
	103.678	0.1234	0.1055	0.1062	0.1031
	103.782	0.1192	0.0949	0.107	0.1061
	103.887	0.1271	0.1004	0.1022	0.1096
	103.991	0.1172	0.0952	0.108	0.1032
	104.096	0.1303	0.0962	0.1047	0.1029
	104.2	0.1233	0.099	0.1039	0.1073
	104.305	0.1207	0.0995	0.1076	0.1101
	104.409	0.1277	0.1017	0.1035	0.1
	104.514	0.12	0.0968	0.1012	0.1048
	104.618	0.1223	0.0969	0.1088	0.1048
	104.723	0.1194	0.102	0.1023	0.1081
	104.827	0.1218	0.0979	0.0971	0.1016
	104.932	0.1173	0.0997	0.1071	0.1101
	105.036	0.1171	0.0971	0.1044	0.1025
	105.141	0.1187	0.102	0.1048	0.1009
	105.245	0.124	0.0971	0.1065	0.103
	105.35	0.1241	0.1038	0.1025	0.1108
	105.454	0.1202	0.093	0.1035	0.1013
	105.559	0.1154	0.0991	0.1059	0.1023
	105.663	0.1161	0.095	0.0998	0.0989
	105.768	0.122	0.0963	0.102	0.1025
	105.872	0.114	0.098	0.1052	0.0996
	105.977	0.1204	0.1	0.1062	0.103
	106.081	0.1211	0.0914	0.1063	0.0948
	106.186	0.1153	0.0993	0.1075	0.1001
	106.29	0.1129	0.0964	0.102	0.0995
	106.395	0.1183	0.0925	0.1034	0.0949
	106.499	0.1153	0.0942	0.1008	0.1021
	106.604	0.1185	0.1015	0.0976	0.0928
	106.708	0.1121	0.0918	0.1045	0.0973
	106.813	0.1137	0.0946	0.0976	0.1013
	106.918	0.1176	0.0957	0.1004	0.0999
	107.022	0.1119	0.0903	0.093	0.0978
	107.127	0.1186	0.0964	0.0989	0.1007
	107.231	0.1145	0.0927	0.0935	0.0956
	107.336	0.1119	0.0912	0.1065	0.1019
	107.44	0.1102	0.0883	0.1014	0.0975
	107.545	0.1185	0.0927	0.0971	0.1034
	107.649	0.1159	0.0917	0.1014	0.0977
	107.754	0.1174	0.0923	0.1038	0.0982
	107.858	0.1144	0.091	0.0998	0.1
	107.963	0.1086	0.0872	0.1011	0.0941
	108.067	0.1151	0.0898	0.0916	0.0988
	108.172	0.115	0.0894	0.1025	0.0949
	108.276	0.1145	0.097	0.098	0.1003
	108.381	0.1132	0.099	0.0994	0.0971
	108.485	0.1144	0.0929	0.098	0.0876
	108.59	0.1145	0.0874	0.1068	0.0991
	108.694	0.113	0.088	0.0984	0.0959
	108.799	0.1134	0.0904	0.0979	0.1014
	108.903	0.1098	0.0906	0.0929	0.0994
	109.008	0.1082	0.0881	0.0997	0.0951
	109.112	0.1145	0.0881	0.0941	0.0949
	109.217	0.1178	0.0935	0.095	0.091
	109.321	0.1036	0.0851	0.095	0.0933
	109.426	0.1124	0.086	0.0951	0.0953
	109.53	0.1098	0.0882	0.0964	0.0968
	109.635	0.1165	0.0887	0.0937	0.0973
	109.739	0.1086	0.0905	0.0961	0.0953
	109.844	0.1114	0.0879	0.0916	0.0972
	109.948	0.1133	0.0879	0.0945	0.0946
	110.053	0.1114	0.0934	0.0924	0.0939
	110.157	0.1052	0.0886	0.0916	0.0955
	110.262	0.1094	0.0866	0.0889	0.0903
	110.366	0.1118	0.084	0.0958	0.0918
	110.471	0.1083	0.0861	0.0964	0.0936
	110.575	0.1106	0.0859	0.0942	0.0901
	110.68	0.1064	0.0871	0.0961	0.0922
	110.785	0.1133	0.0851	0.0927	0.0955
	110.889	0.1032	0.0869	0.097	0.0933
	110.994	0.1105	0.0869	0.0918	0.0951
	111.098	0.1148	0.0831	0.092	0.0881
	111.203	0.1114	0.0849	0.0922	0.0913
	111.307	0.1064	0.0829	0.0939	0.0934
	111.412	0.112	0.0861	0.0896	0.0965
	111.516	0.1098	0.0857	0.0967	0.0958
	111.621	0.1081	0.0838	0.0904	0.0899
	111.725	0.1075	0.0838	0.0908	0.0891
	111.83	0.1078	0.086	0.089	0.0901
	111.934	0.1046	0.0863	0.0895	0.0879
	112.039	0.1073	0.0821	0.096	0.0886
	112.143	0.1052	0.0874	0.095	0.0884
	112.248	0.1119	0.0796	0.0963	0.0897
	112.352	0.1108	0.0865	0.0892	0.088
	112.457	0.1059	0.0823	0.0898	0.0908
	112.561	0.1061	0.0778	0.0906	0.0923
	112.666	0.1033	0.0834	0.088	0.0888
	112.77	0.1101	0.0823	0.0878	0.0879
	112.875	0.1078	0.0805	0.0908	0.0912
	112.979	0.1065	0.0797	0.0933	0.0895
	113.084	0.1054	0.0821	0.0903	0.0906
	113.188	0.1006	0.0835	0.0877	0.0893
	113.293	0.1052	0.082	0.0885	0.0866
	113.397	0.1055	0.0814	0.0858	0.0868
	113.502	0.1061	0.0811	0.0896	0.0853
	113.606	0.1053	0.078	0.092	0.0882
	113.711	0.0961	0.0807	0.0854	0.0878
	113.815	0.1062	0.0791	0.0906	0.0885
	113.92	0.1091	0.08	0.0914	0.0907
	114.024	0.0951	0.083	0.0891	0.0884
	114.129	0.1013	0.0845	0.0853	0.0859
	114.233	0.1045	0.0824	0.0853	0.0823
	114.338	0.1025	0.0795	0.0902	0.083
	114.442	0.1044	0.0791	0.0858	0.0843
	114.547	0.1065	0.0786	0.0876	0.084
	114.652	0.1037	0.0807	0.0885	0.0886
	114.756	0.1007	0.0778	0.0833	0.081
	114.861	0.0995	0.0818	0.0859	0.0869
	114.965	0.1039	0.0791	0.0843	0.0859
	115.07	0.1038	0.0767	0.0845	0.084
	115.174	0.1004	0.0807	0.0891	0.0818
	115.279	0.1019	0.0839	0.0876	0.085
	115.383	0.1059	0.0768	0.0894	0.0897
	115.488	0.0981	0.0766	0.0864	0.084
	115.592	0.0995	0.0834	0.0871	0.0866
	115.697	0.1047	0.0789	0.0861	0.0775
	115.801	0.0985	0.0753	0.0916	0.0852
	115.906	0.0986	0.0757	0.0887	0.0855
	116.01	0.1015	0.0795	0.0841	0.0808
	116.115	0.1002	0.0767	0.0851	0.0839
	116.219	0.0963	0.0843	0.0851	0.0852
	116.324	0.0954	0.0767	0.0809	0.0869
	116.428	0.0972	0.0773	0.0834	0.0784
	116.533	0.0993	0.0743	0.0827	0.0808
	116.637	0.0968	0.0729	0.0797	0.0855
	116.742	0.0925	0.0779	0.082	0.0849
	116.846	0.1008	0.0751	0.0817	0.0805
	116.951	0.105	0.0796	0.0807	0.0841
	117.055	0.1017	0.0788	0.0814	0.0811
	117.16	0.0973	0.0776	0.0882	0.0781
	117.264	0.095	0.08	0.0893	0.0849
	117.369	0.0972	0.0735	0.0803	0.0793
	117.473	0.1001	0.0734	0.082	0.0849
	117.578	0.0985	0.0812	0.0822	0.0812
	117.682	0.0931	0.0723	0.0849	0.082
	117.787	0.0942	0.0742	0.0815	0.0775
	117.891	0.1023	0.0761	0.0844	0.0825
	117.996	0.0922	0.0729	0.0846	0.0798
	118.1	0.0993	0.0738	0.0822	0.0775
	118.205	0.1003	0.0785	0.0868	0.0812
	118.31	0.0968	0.0736	0.0811	0.0754
	118.414	0.0956	0.0728	0.0824	0.0814
	118.519	0.0944	0.078	0.0812	0.0798
	118.623	0.0918	0.0786	0.0788	0.0764
	118.728	0.1013	0.0669	0.0758	0.0745
	118.832	0.0963	0.0731	0.0849	0.0848
	118.937	0.0897	0.0767	0.0804	0.0747
	119.041	0.0952	0.0683	0.0786	0.0773
	119.146	0.0932	0.0755	0.0834	0.0816
	119.25	0.0884	0.0744	0.0839	0.0813
	119.355	0.095	0.0711	0.0748	0.0775
	119.459	0.0916	0.0694	0.0833	0.0755
	119.564	0.0943	0.0696	0.0823	0.0751
	119.668	0.0911	0.0694	0.08	0.0822
	119.773	0.0957	0.0737	0.0826	0.0791
	119.877	0.0871	0.0787	0.0791	0.0836
	119.982	0.0987	0.0741	0.0823	0.0801
	120.086	0.0988	0.0718	0.0788	0.0798
	120.191	0.088	0.077	0.0818	0.0777
	120.295	0.0956	0.0711	0.0777	0.0809
	120.4	0.0942	0.0749	0.0794	0.0786
	120.504	0.0895	0.0699	0.0838	0.0778
	120.609	0.0884	0.0749	0.077	0.075
	120.713	0.0904	0.0699	0.0806	0.0763
	120.818	0.0976	0.0713	0.0774	0.0778
	120.922	0.092	0.073	0.0773	0.0781
	121.027	0.0923	0.0754	0.0797	0.0789
	121.131	0.0906	0.07	0.0814	0.0781
	121.236	0.0864	0.067	0.0762	0.0756
	121.34	0.0934	0.0711	0.0762	0.0744
	121.445	0.0922	0.0739	0.0768	0.0727
	121.549	0.0926	0.0703	0.0763	0.0711
	121.654	0.0925	0.0696	0.0784	0.079
	121.758	0.0929	0.0689	0.0783	0.0724
	121.863	0.0918	0.0687	0.076	0.0752
	121.967	0.0928	0.0683	0.0767	0.0765
	122.072	0.0895	0.0727	0.0769	0.0741
	122.177	0.0864	0.0713	0.0801	0.0695
	122.281	0.0909	0.0718	0.069	0.0711
	122.386	0.0899	0.0709	0.0735	0.0774
	122.49	0.0903	0.0673	0.0778	0.0753
	122.595	0.0896	0.0631	0.0674	0.0771
	122.699	0.0857	0.065	0.0788	0.0747
	122.804	0.0884	0.0684	0.0715	0.069
	122.908	0.0982	0.0691	0.0722	0.0747
	123.013	0.0838	0.0649	0.0739	0.0731
	123.117	0.0864	0.0656	0.0776	0.075
	123.222	0.0871	0.0635	0.0769	0.0702
	123.326	0.0927	0.0633	0.0789	0.0762
	123.431	0.0824	0.0642	0.0703	0.0715
	123.535	0.0871	0.0635	0.0751	0.0754
	123.64	0.0889	0.0664	0.0731	0.0724
	123.744	0.0807	0.064	0.0683	0.0722
	123.849	0.0908	0.067	0.0696	0.0677
	123.953	0.0861	0.0636	0.074	0.0709
	124.058	0.0836	0.07	0.0751	0.0753
	124.162	0.0866	0.0679	0.0725	0.0756
	124.267	0.0819	0.0661	0.0702	0.0693
	124.371	0.0855	0.0672	0.0746	0.0721
	124.476	0.0891	0.0662	0.0781	0.0686
	124.58	0.0861	0.0648	0.0696	0.0715
	124.685	0.0855	0.0649	0.0742	0.0708
	124.789	0.0858	0.0655	0.0747	0.0722
	124.894	0.0839	0.0675	0.0694	0.0726
	124.998	0.0852	0.0671	0.0673	0.0695
	125.103	0.0873	0.0632	0.0703	0.0688
	125.207	0.0861	0.0632	0.0717	0.0691
	125.312	0.081	0.0641	0.0726	0.0675
	125.416	0.0849	0.0637	0.0725	0.0719
	125.521	0.0872	0.065	0.0752	0.0682
	125.625	0.0852	0.0635	0.0693	0.0694
	125.73	0.0847	0.0614	0.0717	0.0662
	125.834	0.0878	0.0632	0.0678	0.0725
	125.939	0.0839	0.0641	0.0728	0.0661
	126.044	0.0827	0.0608	0.0666	0.0748
	126.148	0.0871	0.0607	0.073	0.0707
	126.253	0.0816	0.063	0.0754	0.0701
	126.357	0.0827	0.0627	0.0701	0.0677
	126.462	0.083	0.0647	0.0727	0.068
	126.566	0.0817	0.0656	0.0662	0.0691
	126.671	0.0828	0.0664	0.0649	0.0717
	126.775	0.08	0.0628	0.0745	0.0656
	126.88	0.0809	0.058	0.0673	0.0658
	126.984	0.0863	0.0633	0.0749	0.0692
	127.089	0.0811	0.0638	0.0694	0.0697
	127.193	0.0786	0.0587	0.0702	0.0684
	127.298	0.0753	0.0608	0.0722	0.0686
	127.402	0.0813	0.0623	0.0688	0.0639
	127.507	0.0784	0.0646	0.0695	0.0695
	127.611	0.0862	0.0636	0.0694	0.0666
	127.716	0.0838	0.0602	0.0677	0.0647
	127.82	0.0775	0.0624	0.0679	0.0675
	127.925	0.0804	0.0651	0.0673	0.067
	128.029	0.0817	0.058	0.0681	0.069
	128.134	0.0765	0.0596	0.071	0.0667
	128.238	0.0819	0.0603	0.0743	0.0622
	128.343	0.0779	0.0615	0.0653	0.0655
	128.447	0.0801	0.0623	0.0696	0.0687
	128.552	0.0773	0.0567	0.0665	0.068
	128.656	0.0772	0.0598	0.0672	0.0677
	128.761	0.08	0.0606	0.0651	0.0684
	128.865	0.079	0.0618	0.064	0.0615
	128.97	0.0812	0.0578	0.0652	0.0642
	129.074	0.0816	0.059	0.0667	0.0618
	129.179	0.0765	0.0571	0.0674	0.0598
	129.283	0.0828	0.0573	0.0701	0.064
	129.388	0.0792	0.0633	0.0648	0.0636
	129.492	0.0808	0.0552	0.0656	0.0658
	129.597	0.0787	0.0605	0.0648	0.0689
	129.702	0.081	0.0589	0.0675	0.0654
	129.806	0.075	0.0635	0.0695	0.0682
	129.911	0.0778	0.0594	0.0657	0.0679
	130.015	0.0838	0.0594	0.0647	0.0612
	130.12	0.0818	0.058	0.0635	0.0677
	130.224	0.0764	0.0602	0.0628	0.0653
	130.329	0.0775	0.0604	0.0648	0.0635
	130.433	0.0781	0.0582	0.0683	0.0665
	130.538	0.0809	0.0586	0.0667	0.0625
	130.642	0.0784	0.0554	0.07	0.0644
	130.747	0.0756	0.0527	0.0637	0.0679
	130.851	0.0787	0.0582	0.0644	0.0651
	130.956	0.0747	0.0562	0.0611	0.0648
	131.06	0.0819	0.0572	0.0694	0.0649
	131.165	0.0761	0.0582	0.0678	0.0616
	131.269	0.0741	0.0563	0.0654	0.0627
	131.374	0.0762	0.0574	0.0654	0.0633
	131.478	0.0776	0.0497	0.0655	0.0632
	131.583	0.0779	0.0578	0.0638	0.0647
	131.687	0.0759	0.0587	0.0647	0.0618
	131.792	0.0723	0.0558	0.0684	0.0631
	131.896	0.0753	0.0577	0.061	0.0646
	132.001	0.0775	0.055	0.0629	0.0611
	132.105	0.0753	0.0537	0.0646	0.0629
	132.21	0.0809	0.0577	0.0597	0.0614
	132.314	0.0726	0.0553	0.0632	0.0594
	132.419	0.0739	0.0537	0.0641	0.0622
	132.523	0.0745	0.0577	0.0657	0.0625
	132.628	0.0772	0.0549	0.0598	0.0611
	132.732	0.0777	0.0547	0.0619	0.0599
	132.837	0.0698	0.0619	0.0627	0.0636
	132.941	0.0713	0.0546	0.0651	0.0578
	133.046	0.0781	0.0529	0.0645	0.0567
	133.15	0.0757	0.0508	0.0656	0.0584
	133.255	0.0737	0.055	0.0618	0.0602
	133.359	0.0732	0.0553	0.0614	0.0624
	133.464	0.0724	0.0569	0.0605	0.0598
	133.569	0.0738	0.0547	0.0604	0.0599
	133.673	0.077	0.0561	0.0611	0.0633
	133.778	0.0774	0.051	0.0649	0.0597
	133.882	0.074	0.0516	0.0595	0.0607
	133.987	0.0758	0.0512	0.064	0.0592
	134.091	0.0717	0.0561	0.0609	0.0625
	134.196	0.0717	0.0595	0.0577	0.0644
	134.3	0.0741	0.0568	0.0576	0.0612
	134.405	0.0696	0.0554	0.0581	0.0623
	134.509	0.073	0.0499	0.0609	0.0593
	134.614	0.0757	0.0542	0.0601	0.0661
	134.718	0.0683	0.0488	0.0616	0.0629
	134.823	0.0698	0.0585	0.0647	0.0584
	134.927	0.0733	0.0567	0.0602	0.0625
	135.032	0.0755	0.0508	0.0602	0.059
	135.136	0.0734	0.0517	0.0579	0.0621
	135.241	0.0749	0.0537	0.0584	0.0557
	135.345	0.0695	0.0503	0.0611	0.0628
	135.45	0.0748	0.0538	0.0595	0.0559
	135.554	0.072	0.0536	0.061	0.0592
	135.659	0.0733	0.0507	0.0545	0.0569
	135.763	0.0702	0.0554	0.0604	0.0575
	135.868	0.0712	0.0518	0.0623	0.059
	135.972	0.0713	0.0508	0.0607	0.0539
	136.077	0.0684	0.0534	0.0592	0.0544
	136.181	0.0715	0.0519	0.0549	0.0584
	136.286	0.0718	0.0524	0.0611	0.0568
	136.39	0.0706	0.0543	0.0608	0.051
	136.495	0.0748	0.0489	0.0597	0.0546
	136.599	0.068	0.048	0.0611	0.057
	136.704	0.0675	0.0501	0.0634	0.0568
	136.808	0.0709	0.0562	0.0592	0.0609
	136.913	0.071	0.052	0.0562	0.0611
	137.017	0.0712	0.0496	0.0606	0.059
	137.122	0.0725	0.051	0.0591	0.0584
	137.226	0.0719	0.053	0.0593	0.0598
	137.331	0.0687	0.0591	0.059	0.0572
	137.436	0.0746	0.0513	0.0613	0.0587
	137.54	0.0715	0.0531	0.0593	0.0518
	137.645	0.0679	0.0545	0.06	0.0525
	137.749	0.0696	0.0537	0.0588	0.0628
	137.854	0.0718	0.0553	0.0563	0.0579
	137.958	0.0685	0.0526	0.0564	0.0538
	138.063	0.0705	0.0516	0.0571	0.0544
	138.167	0.0688	0.0543	0.0553	0.056
	138.272	0.0654	0.0498	0.0592	0.0527
	138.376	0.0711	0.0525	0.0574	0.0562
	138.481	0.0646	0.0495	0.056	0.0504
	138.585	0.0683	0.0515	0.0602	0.0567
	138.69	0.0658	0.0523	0.0577	0.0599
	138.794	0.0671	0.0496	0.0551	0.0534
	138.899	0.0688	0.0484	0.0545	0.0534
	139.003	0.0697	0.0499	0.0527	0.0565
	139.108	0.0661	0.0483	0.0584	0.0554
	139.212	0.0659	0.053	0.0568	0.0562
	139.317	0.0717	0.0515	0.0577	0.0544
	139.421	0.0624	0.0489	0.0557	0.0516
	139.526	0.0665	0.0526	0.0544	0.0562
	139.63	0.0697	0.0514	0.0569	0.0546
	139.735	0.0655	0.0483	0.055	0.0523
	139.839	0.0654	0.054	0.0562	0.0527
	139.944	0.0688	0.0459	0.0577	0.0547
	140.048	0.069	0.0458	0.0528	0.0544
	140.153	0.0648	0.0478	0.0569	0.0513
	140.257	0.0649	0.0488	0.0587	0.0508
	140.362	0.071	0.0493	0.0557	0.0541
	140.466	0.0685	0.0514	0.0539	0.0505
	140.571	0.0649	0.0445	0.057	0.0536
	140.675	0.0656	0.0455	0.0554	0.0562
	140.78	0.0669	0.0446	0.0551	0.0548
	140.884	0.0665	0.0521	0.0561	0.0551
	140.989	0.0634	0.0554	0.0555	0.0596
	141.093	0.0665	0.0511	0.0544	0.0535
	141.198	0.0653	0.0469	0.0553	0.0522
	141.303	0.065	0.0511	0.0543	0.0565
	141.407	0.0644	0.0456	0.0573	0.0522
	141.512	0.0657	0.047	0.0538	0.0559
	141.616	0.0642	0.0438	0.0567	0.0545
	141.721	0.0665	0.0495	0.056	0.0543
	141.825	0.0668	0.0491	0.0538	0.0591
	141.93	0.0614	0.0492	0.0542	0.0539
	142.034	0.0621	0.0471	0.0529	0.0561
	142.139	0.0693	0.0481	0.0559	0.0517
	142.243	0.0637	0.0447	0.053	0.0479
	142.348	0.0637	0.0486	0.0533	0.0526
[truncated: 2,516 more rows]
